# Supplementary material for: tert-Butyl N-(5-bromo-1H-imidazo[4,5-b]pyridin-2-ylmeth­yl)carbamate
Source: Acta Crystallogr Sect E Struct Rep Online. 2008 Nov 8;64(Pt 12):o2262. doi: 10.1107/S1600536808035393 (PMC2959901; doi:10.1107/S1600536808035393)
Supplement: Supplementary file 2 [file e-64-o2262-Isup2.hkl]

# 
# h,k,l, Fc-squared, Fo-squared, sigma(Fo-squared) and status flag 
# 
data_I
_shelx_title ' y in Pbca' 
_shelx_refln_list_code          4 
_shelx_F_calc_maximum      322.96 
_exptl_crystal_F_000      1328.00 
_reflns_d_resolution_high  0.7664 
 
loop_ 
 _symmetry_equiv_pos_as_xyz 
 'x, y, z' 
 '-x+1/2, -y, z+1/2' 
 '-x, y+1/2, -z+1/2' 
 'x+1/2, -y+1/2, -z' 
 '-x, -y, -z' 
 'x-1/2, y, -z-1/2' 
 'x, -y-1/2, z-1/2' 
 '-x-1/2, y-1/2, z' 
 
_cell_length_a    10.7400 
_cell_length_b     9.6717 
_cell_length_c    28.2147 
_cell_angle_alpha  90.000 
_cell_angle_beta   90.000 
_cell_angle_gamma  90.000 
 
_shelx_F_squared_multiplier     1.000 
 
loop_ 
 _refln_index_h 
 _refln_index_k 
 _refln_index_l 
 _refln_F_squared_calc 
 _refln_F_squared_meas 
 _refln_F_squared_sigma 
 _refln_observed_status 
   2   0   0    55761.26    57472.31    954.43 o 
   4   0   0     8705.23     8175.97    138.13 o 
   6   0   0     3246.77     3539.25     91.55 o 
   8   0   0     8418.13     7788.24    193.25 o 
  10   0   0     3185.91     3144.63     90.71 o 
  12   0   0      147.20      193.46     33.79 o 
   2   1   0    27388.15    28271.48    384.43 o 
   4   1   0       85.91       83.46     10.19 o 
   6   1   0      749.55      714.48     17.03 o 
   8   1   0     1071.08     1137.03     24.48 o 
  10   1   0      500.34      475.10     24.41 o 
  12   1   0        0.25       16.66     49.74 o 
   0   2   0    99527.14   100460.92   2389.07 o 
   2   2   0     6828.19     7043.29    211.15 o 
   4   2   0    24515.06    23994.47    278.10 o 
   6   2   0     2220.78     2426.13     38.18 o 
   8   2   0      523.97      439.45     21.49 o 
  10   2   0       56.64       55.23     17.80 o 
  12   2   0       74.69       38.96     22.12 o 
   2   3   0    30019.09    30612.65    317.15 o 
   4   3   0     1372.84     1433.54     22.88 o 
   6   3   0     7306.72     7163.12     86.16 o 
   8   3   0       15.27       26.50     11.71 o 
  10   3   0     1393.25     1378.28     31.06 o 
  12   3   0      125.50      130.07     28.04 o 
   0   4   0     4353.96     5465.91     74.93 o 
   2   4   0       11.29        8.30      3.79 o 
   4   4   0      222.03      188.32      6.81 o 
   6   4   0      194.95      277.68     12.81 o 
   8   4   0      269.42      252.28     14.48 o 
  10   4   0      213.87      213.03     17.47 o 
  12   4   0       12.87       31.54     22.67 o 
   2   5   0    12324.38    11726.75    207.71 o 
   4   5   0      103.52      114.57      9.12 o 
   6   5   0     8281.96     8139.39     97.91 o 
   8   5   0      101.06       42.18     22.59 o 
  10   5   0      388.28      385.89     19.98 o 
  12   5   0      125.30      136.23     27.35 o 
   0   6   0     8859.28     8585.06    143.43 o 
   2   6   0       71.23       92.30      7.50 o 
   4   6   0     4040.62     4032.33     51.59 o 
   6   6   0      733.71      670.56     17.78 o 
   8   6   0      438.91      459.24     23.63 o 
  10   6   0       97.58      116.72     38.07 o 
  12   6   0      125.37      125.84     50.63 o 
   2   7   0      257.99      297.38     12.41 o 
   4   7   0      223.10      194.38     14.35 o 
   6   7   0     1743.59     1777.79     44.11 o 
   8   7   0        1.42       -6.99     17.12 o 
  10   7   0        0.41      -23.86     23.86 o 
   0   8   0      581.60      534.82     25.23 o 
   2   8   0       15.32        9.84     15.12 o 
   4   8   0     4561.28     4492.13     64.89 o 
   6   8   0      204.76      172.51     19.65 o 
   8   8   0      162.99      190.68     49.31 o 
  10   8   0        1.93        5.70     39.60 o 
   2   9   0      520.23      465.81     20.56 o 
   4   9   0      745.63      647.81     25.13 o 
   6   9   0       85.40       73.47     23.24 o 
   8   9   0       11.60       12.37     26.51 o 
   0  10   0       14.38       90.39     33.37 o 
   2  10   0      174.04      157.94     24.56 o 
   4  10   0      342.34      410.20     44.46 o 
   6  10   0       16.50       -2.64     37.59 o 
   8  10   0        1.89      -39.07     39.07 o 
   2  11   0       28.41       71.49     27.09 o 
   4  11   0        0.23      -26.78     26.78 o 
   6  11   0       97.60       22.70     41.71 o 
   0  12   0       49.50      128.62     44.77 o 
   2  12   0       22.77       28.33     30.54 o 
   4  12   0       32.49       56.44     31.60 o 
   1   1   1     1200.90     1109.66     30.31 o 
   2   1   1    64137.32    64856.02    622.66 o 
   3   1   1    16650.72    17520.65    155.90 o 
   4   1   1     1185.93     1312.62     15.13 o 
   5   1   1     2881.02     2705.52     28.70 o 
   6   1   1     5502.75     5340.54     54.15 o 
   7   1   1      737.64      688.61     13.04 o 
   8   1   1      283.49      327.16     11.08 o 
   9   1   1      983.05      904.89     20.67 o 
  10   1   1      281.32      321.23     14.79 o 
  11   1   1      531.02      517.93     18.31 o 
  12   1   1        3.28       -4.71     15.03 o 
  13   1   1        5.02       18.09     16.98 o 
   0   2   1    24136.54    25602.83    340.72 o 
   1   2   1       58.94       57.79      1.76 o 
   2   2   1     2291.87     2398.77     31.94 o 
   3   2   1     2179.08     2211.41     20.73 o 
   4   2   1     3995.23     3960.90     33.95 o 
   5   2   1     5921.00     6276.60     50.29 o 
   6   2   1       59.93       82.80      6.15 o 
   7   2   1      537.65      525.37     11.87 o 
   8   2   1     2115.17     2032.79     25.17 o 
   9   2   1       60.53       45.01      9.22 o 
  10   2   1        6.56       -6.19     11.00 o 
  11   2   1       55.92       33.54     14.03 o 
  12   2   1        9.34      -13.04     15.25 o 
  13   2   1       41.01       44.83     17.39 o 
   1   3   1     1672.74     1566.88     13.90 o 
   2   3   1     3999.13     3684.73     28.13 o 
   3   3   1     3353.62     3799.91     40.51 o 
   4   3   1        2.51        3.35      2.66 o 
   5   3   1      249.69      207.98      8.22 o 
   6   3   1      325.90      304.48      7.04 o 
   7   3   1       17.43       11.12      6.94 o 
   8   3   1       23.06       25.75      8.01 o 
   9   3   1       49.29       55.63     11.56 o 
  10   3   1       87.67      110.51     11.22 o 
  11   3   1       42.77       43.67     13.17 o 
  12   3   1        0.01        6.54     15.50 o 
  13   3   1      143.78      216.94     26.65 o 
   0   4   1     5640.00     5140.45     55.04 o 
   1   4   1     7331.73     7352.81     64.40 o 
   2   4   1       90.19       96.95      3.73 o 
   3   4   1     2312.11     2089.61     39.80 o 
   4   4   1     6251.07     5912.75     58.10 o 
   5   4   1      852.23      680.40      9.73 o 
   6   4   1        6.99       -1.29      4.06 o 
   7   4   1      276.11      276.04      9.10 o 
   8   4   1     1723.75     1781.20     23.61 o 
   9   4   1      768.33      744.20     16.81 o 
  10   4   1        1.27        6.05     10.92 o 
  11   4   1        5.56        3.15     12.10 o 
  12   4   1       66.60       76.18     15.14 o 
  13   4   1       12.07      -22.13     23.52 o 
   1   5   1      402.66      427.36      7.09 o 
   2   5   1     1204.45     1135.34     11.24 o 
   3   5   1     2297.01     2276.33     19.22 o 
   4   5   1        1.64       -0.74      3.36 o 
   5   5   1        2.01        0.11      4.24 o 
   6   5   1      233.94      309.59      9.65 o 
   7   5   1       15.39       13.00      6.65 o 
   8   5   1      267.04      303.71     12.28 o 
   9   5   1        4.92       -6.01     10.00 o 
  10   5   1        1.53       -1.82     12.82 o 
  11   5   1       13.65        7.52     16.60 o 
  12   5   1        2.93        9.06     18.55 o 
   0   6   1      903.23      791.10     13.54 o 
   1   6   1     5508.01     5740.72     49.29 o 
   2   6   1      105.50      114.36      5.14 o 
   3   6   1     1103.61     1047.27     13.14 o 
   4   6   1     3050.69     3053.19     28.77 o 
   5   6   1     1284.72     1206.51     22.01 o 
   6   6   1       21.03       31.79      7.35 o 
   7   6   1      157.51      171.23     11.65 o 
   8   6   1      374.09      418.28     14.38 o 
   9   6   1     1309.23     1259.14     27.00 o 
  10   6   1        0.17        5.84     16.02 o 
  11   6   1       65.67       23.74     17.64 o 
  12   6   1       35.90       34.59     20.62 o 
   1   7   1     1525.23     1551.98     17.76 o 
   2   7   1     3784.72     3597.12     35.63 o 
   3   7   1     1627.65     1545.44     24.26 o 
   4   7   1      124.16       82.67      8.80 o 
   5   7   1      110.38      122.53      9.51 o 
   6   7   1     1133.82     1124.34     25.06 o 
   7   7   1      436.36      442.63     16.48 o 
   8   7   1      204.93      195.11     15.10 o 
   9   7   1       16.12       19.87     14.99 o 
  10   7   1        5.65        3.83     17.75 o 
  11   7   1       50.56       70.48     22.60 o 
   0   8   1        1.12       -7.43     11.26 o 
   1   8   1     1087.37     1023.18     17.17 o 
   2   8   1       63.35       56.40      8.96 o 
   3   8   1      745.77      721.44     14.52 o 
   4   8   1       24.73       58.47     10.06 o 
   5   8   1       60.37       68.59     11.39 o 
   6   8   1      113.19       86.43     13.73 o 
   7   8   1        4.71        3.37     16.27 o 
   8   8   1       11.17       19.16     20.92 o 
   9   8   1        7.24        4.71     22.60 o 
  10   8   1       20.20       13.30     29.35 o 
   1   9   1      720.39      754.54     17.97 o 
   2   9   1     1050.32     1092.52     20.52 o 
   3   9   1      144.93      190.93     11.56 o 
   4   9   1       13.74       28.99     11.67 o 
   5   9   1       31.09       45.59     12.34 o 
   6   9   1       74.38       88.82     16.33 o 
   7   9   1       85.26       81.49     18.11 o 
   8   9   1       16.74       -2.77     18.16 o 
   9   9   1        4.60      -23.79     55.86 o 
   0  10   1        7.88      -14.70     22.51 o 
   1  10   1     1092.36      947.61     25.63 o 
   2  10   1      138.03      150.34     17.51 o 
   3  10   1      124.91      157.20     26.30 o 
   4  10   1      354.02      366.72     19.54 o 
   5  10   1      136.45      173.76     24.78 o 
   6  10   1       98.12       32.17     23.46 o 
   7  10   1      122.75      110.80     23.43 o 
   8  10   1        1.24      -26.10     26.10 o 
   1  11   1        3.74       -8.05     22.27 o 
   2  11   1       25.17       70.18     19.36 o 
   3  11   1       87.13      158.16     20.12 o 
   4  11   1       15.91       22.32     19.44 o 
   5  11   1       35.11       12.33     20.81 o 
   6  11   1        8.15      -22.49     29.45 o 
   0  12   1       18.02        0.75     53.75 o 
   1  12   1      285.85      266.45     23.15 o 
   2  12   1       11.09        2.10     21.58 o 
   3  12   1        4.93       -7.69     21.53 o 
   4  12   1       12.23       -5.60     22.54 o 
   1   0   2      726.36      792.86     17.16 o 
   2   0   2    18256.21    18825.77    255.24 o 
   3   0   2    46039.85    45843.21    621.68 o 
   4   0   2      403.38      383.45     10.11 o 
   5   0   2    16798.89    16496.06    225.49 o 
   6   0   2      386.65      424.78     13.74 o 
   7   0   2      235.33      218.57     11.16 o 
   8   0   2        4.36       -8.99     12.64 o 
   9   0   2     3119.30     3053.66     61.26 o 
  10   0   2      892.90      816.49     29.87 o 
  11   0   2        4.78      -18.70     18.70 o 
  12   0   2        3.96      -20.97     20.97 o 
  13   0   2       80.14       72.80     24.71 o 
   1   1   2    12699.73    13519.44    226.73 o 
   2   1   2       17.88        8.38      2.57 o 
   3   1   2     2785.13     3066.68     28.37 o 
   4   1   2     2284.52     2252.98     23.82 o 
   5   1   2     1288.01     1267.98     15.53 o 
   6   1   2      272.60      302.86      8.45 o 
   7   1   2     2175.35     2109.31     27.39 o 
   8   1   2      299.80      325.36     11.62 o 
   9   1   2      245.53      260.34     11.58 o 
  10   1   2        3.54       12.88     11.95 o 
  11   1   2      128.96      114.31     14.46 o 
  12   1   2        8.17       11.30     15.12 o 
  13   1   2       33.01       22.89     17.04 o 
   0   2   2     2520.24     2764.02     58.42 o 
   1   2   2     5737.22     6104.13     54.15 o 
   2   2   2     1889.27     1784.47     16.72 o 
   3   2   2    10625.39    10520.73    111.40 o 
   4   2   2      182.74      237.16      6.14 o 
   5   2   2     6603.20     6384.33     58.33 o 
   6   2   2      993.87     1128.19     15.45 o 
   7   2   2      385.48      328.99      9.52 o 
   8   2   2      658.52      713.78     14.67 o 
   9   2   2       46.37       38.79     10.00 o 
  10   2   2       76.08       65.97     11.33 o 
  11   2   2      111.10      101.37     14.50 o 
  12   2   2        0.77      -11.20     15.10 o 
  13   2   2       60.83       59.23     17.55 o 
   1   3   2     7347.61     7594.04     59.56 o 
   2   3   2      187.19      171.38      4.04 o 
   3   3   2    16954.92    16840.81    186.93 o 
   4   3   2      163.65      155.59      7.31 o 
   5   3   2     2859.22     2800.51     27.06 o 
   6   3   2      726.63      683.86     11.13 o 
   7   3   2     2952.67     2867.48     31.96 o 
   8   3   2       47.00       36.37      8.22 o 
   9   3   2        2.11       -3.24      9.03 o 
  10   3   2       23.82       33.24     10.63 o 
  11   3   2      115.94      134.50     13.88 o 
  12   3   2       17.35        6.90     15.47 o 
  13   3   2        2.25       -2.08     23.77 o 
   0   4   2      135.33      128.99      5.75 o 
   1   4   2      452.22      419.55      7.39 o 
   2   4   2      346.84      381.94      5.42 o 
   3   4   2     2007.06     2302.70     24.51 o 
   4   4   2      590.17      587.32      9.71 o 
   5   4   2     1539.45     1622.25     17.64 o 
   6   4   2       51.53       59.14      5.91 o 
   7   4   2       89.50       86.72      7.39 o 
   8   4   2      324.79      343.99     10.88 o 
   9   4   2        0.46       -1.93      9.61 o 
  10   4   2      172.49      176.07     12.19 o 
  11   4   2        6.28        7.63     12.93 o 
  12   4   2        5.25       -5.85     14.24 o 
  13   4   2        0.34      -23.52     23.52 o 
   1   5   2     7744.12     7509.99     72.66 o 
   2   5   2       11.09       27.54      3.32 o 
   3   5   2     6475.93     6111.69     44.47 o 
   4   5   2      323.40      348.55      7.86 o 
   5   5   2      433.67      420.95      8.91 o 
   6   5   2       46.84       46.92      6.36 o 
   7   5   2     1446.83     1343.83     21.18 o 
   8   5   2      243.29      242.44     11.94 o 
   9   5   2        2.04       -8.23     10.87 o 
  10   5   2       77.24       53.39     12.98 o 
  11   5   2       31.05       11.61     14.39 o 
  12   5   2       30.24       64.40     18.90 o 
   0   6   2     1559.94     1465.84     22.91 o 
   1   6   2     2666.33     2587.65     22.88 o 
   2   6   2      170.92      178.44      5.86 o 
   3   6   2     1638.67     1557.14     23.04 o 
   4   6   2        7.15       24.91      6.33 o 
   5   6   2      898.76      823.74     12.90 o 
   6   6   2       47.21       27.86      7.49 o 
   7   6   2      281.35      324.25     12.83 o 
   8   6   2       16.38       33.88     12.92 o 
   9   6   2      502.52      495.97     18.66 o 
  10   6   2        1.81       -1.59     15.97 o 
  11   6   2        0.34        4.29     17.48 o 
  12   6   2       15.22        5.14     19.52 o 
   1   7   2       76.02      103.32      7.70 o 
   2   7   2       10.65       54.68      7.75 o 
   3   7   2      603.65      622.97     13.23 o 
   4   7   2      116.28      121.01      8.87 o 
   5   7   2       21.89       10.69      8.86 o 
   6   7   2      112.73      124.18     10.16 o 
   7   7   2        1.09       -5.89     11.42 o 
   8   7   2      108.24      153.59     14.84 o 
   9   7   2       62.55       67.71     16.81 o 
  10   7   2       66.93       44.72     18.62 o 
  11   7   2        3.24      -19.58     19.58 o 
   0   8   2     1558.47     1404.84     25.13 o 
   1   8   2     2785.33     2777.32     27.71 o 
   2   8   2        2.05        4.98      9.34 o 
   3   8   2       25.43       38.13      9.88 o 
   4   8   2      183.43      183.98     11.35 o 
   5   8   2      113.71      140.44     11.60 o 
   6   8   2      168.31      151.94     14.06 o 
   7   8   2      869.65      950.47     28.02 o 
   8   8   2       11.95       16.59     21.20 o 
   9   8   2      239.78      260.74     24.75 o 
  10   8   2       26.97       42.63     24.44 o 
   1   9   2      209.31      203.82     15.77 o 
   2   9   2        7.99       53.00     11.79 o 
   3   9   2      436.69      418.38     14.76 o 
   4   9   2       30.17       57.72     12.62 o 
   5   9   2      193.97      197.37     16.72 o 
   6   9   2       10.13       28.99     18.35 o 
   7   9   2      276.77      247.32     21.55 o 
   8   9   2       61.69       59.36     21.13 o 
   9   9   2        4.93       11.32     27.52 o 
   0  10   2      159.21      174.97     24.79 o 
   1  10   2      127.96      149.43     17.25 o 
   2  10   2       54.19       62.61     14.68 o 
   3  10   2       35.54       15.25     14.93 o 
   4  10   2       47.12       81.63     15.65 o 
   5  10   2      149.91       87.19     16.08 o 
   6  10   2       14.16       -8.49     21.82 o 
   7  10   2      141.23      173.35     23.47 o 
   8  10   2        0.09       20.77     39.34 o 
   1  11   2      112.09      108.11     19.39 o 
   2  11   2       19.80       28.25     20.30 o 
   3  11   2      124.83      126.86     22.33 o 
   4  11   2        1.89       -2.29     19.77 o 
   5  11   2       22.68       -9.49     20.24 o 
   6  11   2        4.31       27.22     29.98 o 
   0  12   2       21.57      -24.33     29.64 o 
   1  12   2        2.97       18.25     21.29 o 
   2  12   2       14.05       14.39     21.70 o 
   3  12   2        0.37        8.38     21.78 o 
   4  12   2       16.00       -1.56     31.17 o 
   1   1   3     1496.51     1472.80     18.34 o 
   2   1   3      213.48      215.29      3.86 o 
   3   1   3     8415.54     8511.26     76.38 o 
   4   1   3      547.17      562.25      8.68 o 
   5   1   3     6239.52     5824.62     58.14 o 
   6   1   3     4097.10     4055.68     46.12 o 
   7   1   3     4016.94     3981.09     46.23 o 
   8   1   3       62.30       57.81      8.67 o 
   9   1   3       12.49       -1.26      9.54 o 
  10   1   3        5.38       11.98     11.92 o 
  11   1   3      167.96      198.48     15.30 o 
  12   1   3        4.52        7.69     15.27 o 
  13   1   3        9.97       26.40     16.93 o 
   0   2   3      978.40      985.18     19.96 o 
   1   2   3    34012.47    35877.33    550.43 o 
   2   2   3      138.32      114.01      2.91 o 
   3   2   3     9881.56    10025.25     97.07 o 
   4   2   3     1677.88     1717.83     17.50 o 
   5   2   3    12518.02    13023.99    116.31 o 
   6   2   3       60.32       49.16      5.82 o 
   7   2   3       95.11      124.81      7.47 o 
   8   2   3      286.74      337.31     10.42 o 
   9   2   3     1492.38     1411.34     21.19 o 
  10   2   3        1.39        0.25     11.14 o 
  11   2   3       36.69       44.35     12.77 o 
  12   2   3       28.34       23.48     15.46 o 
  13   2   3       63.37       54.33     17.51 o 
   1   3   3      994.70      865.26      8.98 o 
   2   3   3      854.23      780.68      8.45 o 
   3   3   3      675.07      521.75      7.53 o 
   4   3   3        1.27        0.37      2.47 o 
   5   3   3      223.52      218.81      8.58 o 
   6   3   3      388.01      415.06      9.78 o 
   7   3   3      868.41      828.04     14.34 o 
   8   3   3        6.76        1.37      7.96 o 
   9   3   3       26.47       22.38      9.31 o 
  10   3   3       66.97       73.68     11.70 o 
  11   3   3        4.59        1.23     12.69 o 
  12   3   3        1.21        3.07     14.33 o 
  13   3   3       10.89        0.85     24.03 o 
   0   4   3      778.38      686.23     11.88 o 
   1   4   3    19395.13    18939.08    215.35 o 
   2   4   3     1814.90     1899.51     15.85 o 
   3   4   3     4574.16     4339.86     35.35 o 
   4   4   3      116.20       82.73      4.26 o 
   5   4   3     7803.55     7837.62     76.70 o 
   6   4   3       13.92       19.31      5.63 o 
   7   4   3       67.30       52.55      9.37 o 
   8   4   3       19.70       24.53      8.50 o 
   9   4   3      283.91      278.01     11.60 o 
  10   4   3        1.34       -0.80     10.91 o 
  11   4   3       23.20       12.34     12.85 o 
  12   4   3        6.98       -1.07     15.43 o 
  13   4   3       36.36       62.17     27.35 o 
   1   5   3      723.25      818.08      9.55 o 
   2   5   3      316.25      343.93      7.81 o 
   3   5   3     1174.96     1229.44     11.51 o 
   4   5   3      347.25      379.26     10.33 o 
   5   5   3      479.28      489.01      8.42 o 
   6   5   3      411.73      393.68      9.98 o 
   7   5   3       19.73        1.97      7.16 o 
   8   5   3       45.79       49.01     12.44 o 
   9   5   3      188.13      198.99     12.84 o 
  10   5   3       58.23       75.30     13.27 o 
  11   5   3      233.05      244.15     22.06 o 
  12   5   3       56.02       50.57     31.84 o 
   0   6   3     2060.53     2153.23     29.43 o 
   1   6   3     3735.92     3650.00     41.11 o 
   2   6   3        4.36        8.39      4.99 o 
   3   6   3      108.98      150.51      5.57 o 
   4   6   3      613.32      634.97      9.93 o 
   5   6   3      202.69      201.58      8.00 o 
   6   6   3      202.36      189.32      9.27 o 
   7   6   3       10.12       28.34      9.72 o 
   8   6   3       16.72        3.18     12.82 o 
   9   6   3       25.06       18.07     14.02 o 
  10   6   3        6.26       -4.92     15.84 o 
  11   6   3       23.97        4.87     17.56 o 
  12   6   3        8.76       20.56     19.29 o 
   1   7   3     1272.42     1208.25     16.38 o 
   2   7   3      627.28      670.63     15.44 o 
   3   7   3     1749.51     1663.84     20.32 o 
   4   7   3       13.72        4.80      8.35 o 
   5   7   3      810.91      814.28     15.54 o 
   6   7   3      603.03      581.83     17.25 o 
   7   7   3      425.35      434.82     15.27 o 
   8   7   3      111.08       69.61     15.27 o 
   9   7   3      240.00      261.81     18.37 o 
  10   7   3        3.58       11.25     18.03 o 
  11   7   3      152.94      109.75     20.28 o 
   0   8   3       25.55       90.55     14.76 o 
   1   8   3        1.51       22.62     10.88 o 
   2   8   3        0.60        0.21     14.77 o 
   3   8   3      427.28      420.85     17.11 o 
   4   8   3       44.02      101.14     10.98 o 
   5   8   3      154.27      143.08     11.74 o 
   6   8   3        4.37       15.60     13.30 o 
   7   8   3       57.22       37.27     16.98 o 
   8   8   3       58.16       64.73     20.94 o 
   9   8   3      109.01       88.45     23.29 o 
  10   8   3       20.16       56.82     25.24 o 
   1   9   3       85.92      120.41     12.21 o 
   2   9   3      328.98      390.50     14.19 o 
   3   9   3        6.48       -1.40     12.96 o 
   4   9   3        0.79       -1.08     13.61 o 
   5   9   3      328.36      385.46     16.76 o 
   6   9   3       23.13       23.86     17.82 o 
   7   9   3       56.33       32.05     22.20 o 
   8   9   3        0.92       -5.70     36.01 o 
   9   9   3      105.03      119.96     42.13 o 
   0  10   3        1.47       25.12     18.91 o 
   1  10   3      271.79      276.18     15.09 o 
   2  10   3      738.96      699.73     20.82 o 
   3  10   3       11.49      -12.10     18.94 o 
   4  10   3      281.72      306.42     17.20 o 
   5  10   3        3.98      -15.37     15.37 o 
   6  10   3      130.53      109.43     19.15 o 
   7  10   3      229.49      219.90     28.02 o 
   8  10   3       23.95      -27.89     27.89 o 
   1  11   3       12.92       12.76     21.63 o 
   2  11   3        0.53       -5.21     18.94 o 
   3  11   3      180.29      124.33     28.72 o 
   4  11   3       34.72       17.98     19.96 o 
   5  11   3       20.03       31.95     24.32 o 
   6  11   3       11.57       13.73     29.86 o 
   0  12   3       46.68       32.21     30.20 o 
   1  12   3        2.62       21.87     21.40 o 
   2  12   3       67.26       74.51     22.05 o 
   3  12   3       57.26       67.33     22.77 o 
   4  12   3        0.48      -22.40     22.40 o 
   1   0   4     3164.67     3163.48     54.55 o 
   2   0   4     2819.90     3167.11     44.50 o 
   3   0   4       76.36       70.84      5.15 o 
   4   0   4     2133.54     2059.58     31.17 o 
   5   0   4     6885.99     7098.12     99.29 o 
   6   0   4      744.58      750.59     17.48 o 
   7   0   4     1729.71     1532.53     27.98 o 
   8   0   4     5378.93     5242.77     77.41 o 
   9   0   4      119.92       76.27     15.85 o 
  10   0   4      186.62      169.55     19.34 o 
  11   0   4       59.00       55.15     19.43 o 
  12   0   4       39.12       36.50     27.30 o 
  13   0   4      185.48      194.09     32.05 o 
   1   1   4     3281.91     3294.65     29.97 o 
   2   1   4    11380.15    12206.08    116.65 o 
   3   1   4     7857.11     8390.38     81.45 o 
   4   1   4       18.13       21.51      3.49 o 
   5   1   4      267.49      255.00      7.12 o 
   6   1   4     1154.09     1097.75     16.65 o 
   7   1   4       10.35       12.70      9.27 o 
   8   1   4      139.09      155.17      9.52 o 
   9   1   4      206.46      205.10     11.27 o 
  10   1   4      249.88      236.41     12.98 o 
  11   1   4        8.02       -3.01     13.43 o 
  12   1   4       64.80       58.18     15.53 o 
  13   1   4       67.46       87.34     17.55 o 
   0   2   4     2845.75     2497.44     46.27 o 
   1   2   4    14782.85    15225.77    125.28 o 
   2   2   4     1060.06      982.45      9.08 o 
   3   2   4       80.66       92.91      3.23 o 
   4   2   4     3663.38     3404.11     31.85 o 
   5   2   4       16.50       61.02      7.32 o 
   6   2   4      270.60      298.33      7.43 o 
   7   2   4      201.01      208.88      8.20 o 
   8   2   4     2313.16     2279.88     30.32 o 
   9   2   4      937.62      876.32     18.21 o 
  10   2   4       57.12       49.04     11.28 o 
  11   2   4        6.45        2.78     12.53 o 
  12   2   4        4.12      -14.99     14.99 o 
  13   2   4       16.28       20.84     17.11 o 
   1   3   4     5666.16     5890.54     52.83 o 
   2   3   4    14089.03    14282.67    117.58 o 
   3   3   4     8264.03     8631.01     73.02 o 
   4   3   4       55.52       60.28      3.51 o 
   5   3   4      404.34      333.20      7.29 o 
   6   3   4     3663.24     3458.02     31.36 o 
   7   3   4      919.42      888.73     16.03 o 
   8   3   4       13.38       12.84      8.04 o 
   9   3   4       24.63       25.62      9.07 o 
  10   3   4      590.53      585.27     16.26 o 
  11   3   4      143.58      133.28     13.81 o 
  12   3   4       43.55       24.70     14.66 o 
  13   3   4        0.57       -4.62     23.74 o 
   0   4   4      222.46      200.93      7.51 o 
   1   4   4      294.58      377.93     10.41 o 
   2   4   4     1309.09     1330.95     12.58 o 
   3   4   4      390.85      370.15      6.03 o 
   4   4   4      676.13      681.24     13.22 o 
   5   4   4        1.97       15.57      2.94 o 
   6   4   4        1.37        6.38      5.37 o 
   7   4   4      646.55      645.78     16.26 o 
   8   4   4      140.71      132.06      9.40 o 
   9   4   4        1.51       -3.91      9.59 o 
  10   4   4      279.41      269.07     16.63 o 
  11   4   4        4.17        2.17     13.10 o 
  12   4   4        1.43        3.24     14.71 o 
  13   4   4        1.43       11.76     26.91 o 
   1   5   4     2922.98     2885.78     24.56 o 
   2   5   4     6097.48     5681.76     46.08 o 
   3   5   4     1844.65     1719.78     15.43 o 
   4   5   4       90.84      111.71      4.55 o 
   5   5   4        3.78        0.67      4.66 o 
   6   5   4     1018.98      963.53     15.44 o 
   7   5   4      583.50      522.37     13.36 o 
   8   5   4       13.77       17.69     10.09 o 
   9   5   4        8.26       30.26     11.52 o 
  10   5   4      436.22      491.98     16.55 o 
  11   5   4       68.17       87.48     14.95 o 
  12   5   4        0.25      -11.72     17.18 o 
   0   6   4     8289.85     8335.88     99.51 o 
   1   6   4     1212.88     1254.45     20.80 o 
   2   6   4      498.95      514.32      9.33 o 
   3   6   4      140.69      144.16      6.28 o 
   4   6   4     1750.13     1649.94     17.16 o 
   5   6   4      400.03      354.29      8.07 o 
   6   6   4      633.05      575.32     12.42 o 
   7   6   4      342.98      351.35     11.92 o 
   8   6   4       52.73       69.84     12.66 o 
   9   6   4      126.23      125.10     15.48 o 
  10   6   4        0.94      -13.58     13.58 o 
  11   6   4        3.51       -4.42     17.37 o 
  12   6   4        6.92        2.11     21.44 o 
   1   7   4      246.05      279.30     10.53 o 
   2   7   4      158.49      169.66     10.56 o 
   3   7   4       33.74       51.89      8.46 o 
   4   7   4       21.84       30.14      7.83 o 
   5   7   4       19.27       22.09      9.25 o 
   6   7   4       50.19       70.53     11.97 o 
   7   7   4      130.57      164.25     13.29 o 
   8   7   4      102.92      123.32     16.01 o 
   9   7   4       58.98       36.55     16.95 o 
  10   7   4       89.99       89.43     18.56 o 
  11   7   4        2.80       -0.29     19.73 o 
   0   8   4     2894.92     2861.87     46.88 o 
   1   8   4      150.23      165.82     12.45 o 
   2   8   4       32.91       39.01     11.19 o 
   3   8   4      873.70      806.46     21.65 o 
   4   8   4     5323.95     5382.49     61.52 o 
   5   8   4      150.67      167.38     12.02 o 
   6   8   4     1455.92     1413.03     25.64 o 
   7   8   4        1.18       34.46     16.77 o 
   8   8   4        8.79       12.00     21.56 o 
   9   8   4      154.95       97.49     23.92 o 
  10   8   4        8.08       10.80     27.80 o 
   1   9   4      402.66      392.44     14.22 o 
   2   9   4      462.77      476.60     16.45 o 
   3   9   4       27.25        3.73     13.16 o 
   4   9   4       35.74       19.69     13.86 o 
   5   9   4        0.74        4.75     18.08 o 
   6   9   4       40.28       61.99     17.85 o 
   7   9   4        1.15      -14.45     21.87 o 
   8   9   4       31.55       46.77     31.55 o 
   9   9   4       15.76       73.39     39.39 o 
   0  10   4      111.77      184.49     20.28 o 
   1  10   4        4.10       32.76     13.68 o 
   2  10   4       34.49       54.34     14.10 o 
   3  10   4      144.85      157.46     15.13 o 
   4  10   4      537.09      682.10     20.89 o 
   5  10   4      124.97      136.78     21.75 o 
   6  10   4      101.75      124.33     22.02 o 
   7  10   4       15.98       18.36     27.43 o 
   8  10   4        0.77       22.25     37.07 o 
   1  11   4      264.51      262.95     20.78 o 
   2  11   4      166.50      224.26     20.65 o 
   3  11   4      182.79      201.04     25.30 o 
   4  11   4        0.23       -7.59     20.24 o 
   5  11   4        7.85        3.57     20.52 o 
   6  11   4       74.46       95.20     25.38 o 
   0  12   4        3.50        7.07     30.22 o 
   1  12   4       45.93       54.09     21.67 o 
   2  12   4        1.15      -16.15     21.40 o 
   3  12   4       21.55       29.75     22.70 o 
   4  12   4        1.09       21.50     22.89 o 
   1   1   5    16287.50    16600.74    158.03 o 
   2   1   5    79211.01    77610.21    739.56 o 
   3   1   5     4193.96     4073.04     44.55 o 
   4   1   5     2756.27     3074.56     31.63 o 
   5   1   5        1.51       -0.21      4.42 o 
   6   1   5     7539.30     7166.45     71.53 o 
   7   1   5      318.87      323.86     10.13 o 
   8   1   5     1156.31     1205.00     20.05 o 
   9   1   5        1.06       15.99      9.67 o 
  10   1   5     1099.41     1003.46     20.62 o 
  11   1   5        9.83        7.58     13.49 o 
  12   1   5       68.12       59.86     15.57 o 
  13   1   5        3.52        9.09     16.89 o 
   0   2   5   104303.25   102719.02   1998.49 o 
   1   2   5    17638.73    18011.96    148.02 o 
   2   2   5     1812.26     1786.34     15.16 o 
   3   2   5        9.70       22.52      2.72 o 
   4   2   5     5533.30     5164.78     47.14 o 
   5   2   5     4233.44     4476.50     41.62 o 
   6   2   5      139.46      173.73      5.87 o 
   7   2   5       20.94       39.06      7.51 o 
   8   2   5     4046.06     3951.40     47.01 o 
   9   2   5      135.30      135.92     10.73 o 
  10   2   5      925.79      900.30     20.13 o 
  11   2   5        0.02       21.41     12.71 o 
  12   2   5      121.25      116.09     16.27 o 
  13   2   5       46.51       34.56     17.30 o 
   1   3   5     1165.16     1164.84     12.23 o 
   2   3   5     6066.52     5741.35     48.36 o 
   3   3   5      721.31      758.77     10.80 o 
   4   3   5     2713.44     2843.62     23.80 o 
   5   3   5      925.73      874.17     12.50 o 
   6   3   5     1257.16     1173.39     13.84 o 
   7   3   5      541.64      598.97     12.79 o 
   8   3   5      236.71      274.82     10.16 o 
   9   3   5      163.17      181.17     13.43 o 
  10   3   5       61.93       62.35     11.81 o 
  11   3   5       31.14       25.48     12.92 o 
  12   3   5       49.70       42.72     14.67 o 
  13   3   5        3.67       13.89     24.22 o 
   0   4   5    21833.09    21616.63    377.21 o 
   1   4   5     1260.02     1331.44     14.30 o 
   2   4   5      334.67      411.99      6.24 o 
   3   4   5      177.19      179.74      5.25 o 
   4   4   5    16934.22    16625.12    128.85 o 
   5   4   5      295.70      325.34      6.97 o 
   6   4   5      261.43      291.32     11.36 o 
   7   4   5        3.14        6.76      5.08 o 
   8   4   5     2942.17     2891.71     33.49 o 
   9   4   5        9.71        5.02      9.72 o 
  10   4   5      178.30      191.77     14.01 o 
  11   4   5       89.60       92.11     13.91 o 
  12   4   5      146.41      164.14     19.60 o 
  13   4   5       21.15       37.04     27.35 o 
   1   5   5        8.61       24.22      4.02 o 
   2   5   5     4261.87     4239.43     35.18 o 
   3   5   5      437.01      482.98      8.61 o 
   4   5   5      340.83      315.52      7.07 o 
   5   5   5     1085.07     1018.16     13.12 o 
   6   5   5     1244.40     1182.09     22.56 o 
   7   5   5      884.40      868.22     16.00 o 
   8   5   5      564.54      556.56     16.45 o 
   9   5   5      247.31      256.45     17.98 o 
  10   5   5       56.23       69.81     13.49 o 
  11   5   5       94.20      104.85     16.57 o 
  12   5   5       22.60       12.90     17.47 o 
   0   6   5       45.25       36.83      6.96 o 
   1   6   5     1765.62     1913.64     20.48 o 
   2   6   5      252.42      298.12      7.71 o 
   3   6   5      135.63      166.07      6.51 o 
   4   6   5     3266.48     3154.25     29.82 o 
   5   6   5       11.93       16.91      5.90 o 
   6   6   5       97.69       94.51      7.65 o 
   7   6   5      467.53      447.86     13.53 o 
   8   6   5      432.45      438.48     15.77 o 
   9   6   5        2.25       19.31     14.47 o 
  10   6   5        6.69       -8.42     16.12 o 
  11   6   5        0.01        0.18     17.49 o 
  12   6   5       38.08       13.91     66.84 o 
   1   7   5       52.58       78.47     11.17 o 
   2   7   5     6400.57     6043.33     60.64 o 
   3   7   5      557.32      579.36     12.55 o 
   4   7   5     1153.24     1056.94     16.32 o 
   5   7   5        0.44       -0.80      6.30 o 
   6   7   5     1932.71     1919.47     25.72 o 
   7   7   5       21.42       30.45     12.43 o 
   8   7   5      119.59       94.74     16.15 o 
   9   7   5       43.70        8.54     16.92 o 
  10   7   5       45.59       51.72     18.99 o 
  11   7   5       63.37       27.64     20.28 o 
   0   8   5      305.57      270.00     24.45 o 
   1   8   5        0.65       36.76     11.28 o 
   2   8   5        0.97       -4.31     11.32 o 
   3   8   5      355.15      311.17     13.82 o 
   4   8   5      196.17      190.92     15.41 o 
   5   8   5        0.93       18.34     12.77 o 
   6   8   5      382.37      394.17     18.42 o 
   7   8   5       56.79       43.41     20.27 o 
   8   8   5       42.25       60.35     21.36 o 
   9   8   5       17.80       51.51     23.40 o 
  10   8   5        1.33       28.55     25.46 o 
   1   9   5       66.62       84.14     13.49 o 
   2   9   5     1267.21     1352.75     25.04 o 
   3   9   5       15.36       -1.94     13.46 o 
   4   9   5      177.48      156.17     15.29 o 
   5   9   5       68.68       76.09     15.18 o 
   6   9   5      648.93      732.60     25.94 o 
   7   9   5       15.64       17.66     33.43 o 
   8   9   5       28.22       33.66     31.06 o 
   9   9   5        0.38       65.65     33.93 o 
   0  10   5      313.22      330.54     27.68 o 
   1  10   5       16.30       34.23     13.98 o 
   2  10   5      176.86      173.49     15.20 o 
   3  10   5       72.25       47.94     15.80 o 
   4  10   5      238.57      242.84     20.00 o 
   5  10   5      227.21      218.01     20.71 o 
   6  10   5        0.84       29.57     20.17 o 
   7  10   5       24.72        0.94     27.85 o 
   8  10   5       58.92       71.60     42.98 o 
   1  11   5        8.62        4.34     18.73 o 
   2  11   5       84.85      104.67     17.58 o 
   3  11   5        2.71       11.48     19.50 o 
   4  11   5       12.29        9.47     17.76 o 
   5  11   5       72.00       55.00     26.40 o 
   6  11   5        1.79      -16.28     20.83 o 
   0  12   5       42.42       39.59     30.44 o 
   1  12   5      104.75       77.74     22.00 o 
   2  12   5       38.55       56.42     22.55 o 
   3  12   5        0.64        8.36     23.56 o 
   0   0   6    21231.30    20985.15    496.74 o 
   1   0   6     3746.06     3610.07     62.39 o 
   2   0   6        3.79        7.73      2.61 o 
   3   0   6    36986.98    37168.55    502.85 o 
   4   0   6    38149.22    39738.56    537.89 o 
   5   0   6    24445.35    24867.98    338.29 o 
   6   0   6     9160.00     9656.19    134.59 o 
   7   0   6       66.98       64.51      9.35 o 
   8   0   6      348.97      317.91     20.47 o 
   9   0   6       24.68       26.14     12.61 o 
  10   0   6       46.36       21.18     17.39 o 
  11   0   6      496.00      447.90     24.78 o 
  12   0   6        3.12       -3.10     21.21 o 
  13   0   6      206.63      221.72     26.47 o 
   1   1   6     1006.73     1036.07     10.09 o 
   2   1   6      129.22      126.55      3.58 o 
   3   1   6    10731.88    11325.10    120.30 o 
   4   1   6      402.87      379.29      7.59 o 
   5   1   6      263.12      294.48      8.05 o 
   6   1   6     1301.95     1310.35     17.09 o 
   7   1   6      455.53      455.45     12.74 o 
   8   1   6       58.23       60.39      8.73 o 
   9   1   6      108.89      128.18     10.64 o 
  10   1   6        2.05       16.20     11.01 o 
  11   1   6       49.06       73.55     14.12 o 
  12   1   6        5.34       26.35     15.25 o 
  13   1   6       33.93       29.84     17.17 o 
   0   2   6    64168.65    61537.16    766.29 o 
   1   2   6    13128.69    13282.26    109.65 o 
   2   2   6     2786.46     2935.04     24.03 o 
   3   2   6     6753.60     6177.19     51.92 o 
   4   2   6     5472.49     5460.16     46.44 o 
   5   2   6     2149.80     1913.15     21.31 o 
   6   2   6     1739.81     1729.77     22.98 o 
   7   2   6      430.81      393.32     12.35 o 
   8   2   6      173.53      194.52     10.18 o 
   9   2   6      324.79      325.30     12.51 o 
  10   2   6       66.51       93.69     11.84 o 
  11   2   6       94.89      101.17     13.51 o 
  12   2   6        1.67        4.56     14.03 o 
  13   2   6       23.97       15.16     19.84 o 
   1   3   6     3738.61     3549.89     30.89 o 
   2   3   6     6632.00     6457.77     51.25 o 
   3   3   6    15727.14    15985.76    124.42 o 
   4   3   6     2083.52     2208.25     19.16 o 
   5   3   6     2297.05     2357.34     20.63 o 
   6   3   6     4517.45     4452.95     48.69 o 
   7   3   6     2628.78     2579.71     29.63 o 
   8   3   6      715.08      744.94     16.52 o 
   9   3   6      108.34      115.13     10.76 o 
  10   3   6       97.11      117.86     12.26 o 
  11   3   6       45.93       65.74     12.19 o 
  12   3   6        1.41       14.29     14.46 o 
  13   3   6        0.71       21.32     21.12 o 
   0   4   6      218.86      237.89      9.94 o 
   1   4   6     2710.89     2987.23     28.57 o 
   2   4   6     2300.67     2432.82     20.86 o 
   3   4   6      308.90      313.10      6.70 o 
   4   4   6      316.48      344.72      7.06 o 
   5   4   6        4.04       13.73      4.53 o 
   6   4   6      213.93      219.35      7.40 o 
   7   4   6        0.84        9.10      6.68 o 
   8   4   6      615.46      629.59     14.96 o 
   9   4   6      128.33      149.16     11.68 o 
  10   4   6      391.42      371.15     14.99 o 
  11   4   6        8.43       18.44     13.45 o 
  12   4   6        0.64      -12.59     16.48 o 
  13   4   6        5.33       55.86     43.08 o 
   1   5   6     6762.40     6689.15     53.62 o 
   2   5   6     2541.60     2432.82     23.03 o 
   3   5   6     3866.03     3901.08     32.89 o 
   4   5   6       18.64       23.72      4.82 o 
   5   5   6     1717.83     1630.80     17.67 o 
   6   5   6     2092.74     1974.40     20.84 o 
   7   5   6     2306.13     2227.10     27.19 o 
   8   5   6        0.66        5.95     10.46 o 
   9   5   6        8.04        6.73     11.73 o 
  10   5   6       67.62       87.90     15.14 o 
  11   5   6      130.48      135.79     17.15 o 
  12   5   6       30.75        6.58     22.71 o 
   0   6   6      345.92      280.79     10.28 o 
   1   6   6     2109.04     2031.17     20.33 o 
   2   6   6      101.86      125.38      7.64 o 
   3   6   6       68.88       74.31      6.35 o 
   4   6   6     3518.77     3297.76     36.35 o 
   5   6   6       23.74       30.65      6.32 o 
   6   6   6      323.86      322.37      9.26 o 
   7   6   6      294.62      332.16     16.65 o 
   8   6   6      463.62      474.73     14.98 o 
   9   6   6      500.38      506.33     17.60 o 
  10   6   6       25.22       12.36     16.23 o 
  11   6   6       22.28       27.17     25.39 o 
  12   6   6        1.12      -22.05     27.83 o 
   1   7   6     1322.15     1329.72     30.10 o 
   2   7   6       18.52       46.67      9.20 o 
   3   7   6      447.00      506.56     13.38 o 
   4   7   6      129.09      131.06      8.76 o 
   5   7   6      365.50      335.61     15.01 o 
   6   7   6        0.15       35.07     10.63 o 
   7   7   6      296.27      328.23     13.53 o 
   8   7   6        2.72       -9.83     14.80 o 
   9   7   6        4.55       17.48     18.88 o 
  10   7   6        5.01       20.95     19.11 o 
  11   7   6       55.44       43.06     20.19 o 
   0   8   6     1052.58      973.53     61.30 o 
   1   8   6     2905.58     2861.37     41.62 o 
   2   8   6       48.55       50.10     11.83 o 
   3   8   6      454.59      520.10     16.58 o 
   4   8   6       46.84       27.44     12.34 o 
   5   8   6      221.18      201.53     16.54 o 
   6   8   6       73.38       66.18     16.14 o 
   7   8   6      127.51      170.50     21.61 o 
   8   8   6       68.23      109.03     29.10 o 
   9   8   6      598.10      579.14     43.82 o 
  10   8   6        0.19       20.35     33.19 o 
   1   9   6       44.59       18.61     13.24 o 
   2   9   6      133.59      151.82     16.74 o 
   3   9   6       14.75       -5.23     13.69 o 
   4   9   6        1.30      -14.85     14.85 o 
   5   9   6        6.81       16.73     16.98 o 
   6   9   6       72.04       67.49     18.25 o 
   7   9   6       31.34       47.30     23.50 o 
   8   9   6       31.51       15.98     31.28 o 
   9   9   6        6.09       23.64     34.23 o 
   0  10   6      341.40      381.97     23.50 o 
   1  10   6      451.34      548.88     17.56 o 
   2  10   6      110.39      114.84     16.18 o 
   3  10   6       26.79       23.48     16.09 o 
   4  10   6        1.20        6.83     16.79 o 
   5  10   6       64.57       78.15     20.03 o 
   6  10   6       12.19       29.38     27.66 o 
   7  10   6      113.50      121.85     31.04 o 
   8  10   6        0.61      -42.03     42.03 o 
   1  11   6      112.77      125.90     16.63 o 
   2  11   6      103.51      115.71     18.04 o 
   3  11   6      158.65      149.10     18.87 o 
   4  11   6        0.09      -18.13     18.13 o 
   5  11   6        1.62       -7.57     23.32 o 
   6  11   6       12.03       25.70     21.96 o 
   0  12   6        0.47       28.92     30.67 o 
   1  12   6        9.68       69.97     22.48 o 
   2  12   6        8.14        1.42     22.23 o 
   3  12   6        5.92       24.56     22.95 o 
   1   1   7    20984.63    21829.21    179.25 o 
   2   1   7        4.80        0.74      2.44 o 
   3   1   7     5491.75     5377.85     48.71 o 
   4   1   7      421.52      374.82      8.57 o 
   5   1   7     5718.40     5631.09     56.55 o 
   6   1   7        1.21       13.96      5.64 o 
   7   1   7     2093.66     2004.56     24.24 o 
   8   1   7      141.93      155.44      9.46 o 
   9   1   7      549.16      510.65     15.73 o 
  10   1   7       33.80       30.42     11.23 o 
  11   1   7      528.60      524.30     18.35 o 
  12   1   7       52.64       37.51     15.30 o 
  13   1   7       74.78       92.56     17.74 o 
   0   2   7     9116.00     9650.74    146.20 o 
   1   2   7     2986.05     3048.60     26.72 o 
   2   2   7     4545.95     4774.92     40.61 o 
   3   2   7     5867.80     5842.13     52.76 o 
   4   2   7       43.85       33.47      3.82 o 
   5   2   7     3537.91     3505.22     36.03 o 
   6   2   7       12.73       13.26      6.33 o 
   7   2   7       62.76       72.20      7.95 o 
   8   2   7      262.67      261.95     10.63 o 
   9   2   7      209.38      240.34     11.89 o 
  10   2   7      811.51      802.64     19.50 o 
  11   2   7      109.20      108.43     17.40 o 
  12   2   7       24.94       17.70     14.58 o 
  13   2   7        0.85      -23.67     23.67 o 
   1   3   7       42.82       85.46      3.21 o 
   2   3   7      409.52      469.37      6.48 o 
   3   3   7       11.55       29.38      4.65 o 
   4   3   7      233.18      250.86      5.86 o 
   5   3   7     1995.47     1896.95     18.74 o 
   6   3   7      369.12      435.19      9.77 o 
   7   3   7       61.49       67.25      7.51 o 
   8   3   7      225.88      226.90     10.84 o 
   9   3   7      576.50      580.97     17.23 o 
  10   3   7       97.98       92.80     12.34 o 
  11   3   7        6.37       16.54     13.15 o 
  12   3   7       54.65       69.37     14.88 o 
  13   3   7       17.26       11.63     27.29 o 
   0   4   7     1246.02     1329.20     29.65 o 
   1   4   7    12140.67    11762.21    104.20 o 
   2   4   7      246.87      294.43      5.52 o 
   3   4   7     4843.73     4792.99     39.11 o 
   4   4   7      326.46      349.69      7.33 o 
   5   4   7     8163.15     7884.04     59.67 o 
   6   4   7      388.66      397.96      9.45 o 
   7   4   7      959.31      996.40     15.34 o 
   8   4   7       69.44       60.29      9.13 o 
   9   4   7      738.95      766.00     18.74 o 
  10   4   7       24.24       36.97     12.21 o 
  11   4   7        0.43        7.91     15.18 o 
  12   4   7        1.14      -16.56     16.56 o 
  13   4   7        2.24       20.59     43.72 o 
   1   5   7     2542.30     2616.83     24.17 o 
   2   5   7       98.02       90.42      5.74 o 
   3   5   7     3126.24     3222.07     27.91 o 
   4   5   7      759.64      769.26     14.22 o 
   5   5   7      170.27      207.27      6.66 o 
   6   5   7        1.23       11.95      6.59 o 
   7   5   7      901.91      849.13     17.63 o 
   8   5   7      129.30      116.81     11.32 o 
   9   5   7      114.92       87.49     12.36 o 
  10   5   7       43.46       47.11     14.76 o 
  11   5   7       35.86       61.73     16.57 o 
  12   5   7       12.10       15.60     17.63 o 
   0   6   7      459.88      501.20     24.57 o 
   1   6   7     1938.98     1739.56     21.84 o 
   2   6   7        1.73       -5.61      5.91 o 
   3   6   7     1836.65     1735.26     22.27 o 
   4   6   7      336.23      455.98     11.43 o 
   5   6   7     1375.66     1314.13     16.56 o 
   6   6   7      171.51      190.22      9.45 o 
   7   6   7      270.42      318.89     15.31 o 
   8   6   7       14.35       32.08     10.79 o 
   9   6   7      204.41      238.97     15.02 o 
  10   6   7        2.10       12.92     16.52 o 
  11   6   7        3.35       -4.56     19.64 o 
  12   6   7       10.39       17.23     61.46 o 
   1   7   7     1733.21     1617.48     23.84 o 
   2   7   7        3.24       10.26      8.99 o 
   3   7   7      824.63      740.48     15.57 o 
   4   7   7        5.34        3.96      8.16 o 
   5   7   7      496.72      562.31     16.49 o 
   6   7   7      203.24      231.44     12.07 o 
   7   7   7      322.91      342.58     20.30 o 
   8   7   7       32.32       40.85     15.31 o 
   9   7   7       20.09       25.41     17.35 o 
  10   7   7       20.77        4.52     18.59 o 
  11   7   7       33.50       34.58     24.11 o 
   0   8   7      155.56      183.91     20.56 o 
   1   8   7        0.85       34.63     13.56 o 
   2   8   7        2.02      -12.50     12.50 o 
   3   8   7       25.38       13.49     12.18 o 
   4   8   7      147.71      166.89     13.51 o 
   5   8   7       77.19       71.88     15.88 o 
   6   8   7       34.19       24.22     16.34 o 
   7   8   7      209.23      186.44     18.40 o 
   8   8   7       15.99      -24.47     28.17 o 
   9   8   7        3.45       21.19     40.71 o 
  10   8   7        1.21       15.25     31.40 o 
   1   9   7      168.45      210.15     16.67 o 
   2   9   7        5.77        5.12     13.72 o 
   3   9   7      405.87      465.40     17.34 o 
   4   9   7       14.49       37.41     14.57 o 
   5   9   7      138.91      186.51     18.52 o 
   6   9   7        0.76       36.63     18.56 o 
   7   9   7       52.03       40.90     37.30 o 
   8   9   7        0.50       -6.88     72.76 o 
   9   9   7       57.59       61.48     35.67 o 
   0  10   7       80.35       73.65     26.29 o 
   1  10   7      987.47      949.42     24.99 o 
   2  10   7       11.41       22.83     16.20 o 
   3  10   7       15.38       -1.30     16.31 o 
   4  10   7        0.39        9.57     16.65 o 
   5  10   7      375.44      334.13     29.58 o 
   6  10   7        5.49       -9.53     20.48 o 
   7  10   7       25.01        9.01     25.80 o 
   8  10   7       18.80       64.78     42.40 o 
   1  11   7       75.41      113.42     17.33 o 
   2  11   7        9.94       34.54     16.57 o 
   3  11   7        6.63       45.54     16.97 o 
   4  11   7        2.75      -13.25     19.95 o 
   5  11   7       16.67       53.57     24.47 o 
   6  11   7        2.06       12.78     25.70 o 
   0  12   7       18.44       31.77     30.79 o 
   1  12   7      270.67      347.93     24.60 o 
   2  12   7       14.78        6.37     22.91 o 
   3  12   7       25.25        6.37     23.08 o 
   0   0   8    21559.80    21118.50    351.59 o 
   1   0   8    32744.89    35223.27    476.90 o 
   2   0   8    18006.80    18931.74    316.60 o 
   3   0   8     1589.92     1341.59     21.61 o 
   4   0   8     8555.58     8427.93    116.79 o 
   5   0   8      450.01      423.49     17.63 o 
   6   0   8      849.59     1036.24     21.23 o 
   7   0   8     3365.41     3392.84     52.23 o 
   8   0   8      352.56      365.37     15.65 o 
   9   0   8     2037.20     1906.90     35.87 o 
  10   0   8       95.88       86.14     15.42 o 
  11   0   8        2.15       14.57     19.37 o 
  12   0   8       10.82      -14.07     21.06 o 
  13   0   8       85.61       97.59     27.14 o 
   1   1   8       17.59       26.19      2.71 o 
   2   1   8       57.62       92.01      2.98 o 
   3   1   8     8139.62     8377.67     75.02 o 
   4   1   8      695.93      819.27     12.56 o 
   5   1   8       12.64       13.79      4.80 o 
   6   1   8      621.19      636.14     11.83 o 
   7   1   8       29.83       47.72      9.36 o 
   8   1   8      146.73      138.79      8.84 o 
   9   1   8       92.76      100.96     10.57 o 
  10   1   8        4.19       -2.96     10.11 o 
  11   1   8        9.00       16.71     12.77 o 
  12   1   8        3.90      -14.97     14.97 o 
  13   1   8        4.64       -9.80     23.44 o 
   0   2   8    28742.26    28180.87    378.53 o 
   1   2   8     4729.65     4781.23     41.00 o 
   2   2   8     5621.44     5997.12     50.70 o 
   3   2   8     6263.32     5973.12     54.04 o 
   4   2   8       58.25      129.04      5.26 o 
   5   2   8      371.26      352.39      8.81 o 
   6   2   8       33.17       41.60      6.75 o 
   7   2   8      766.34      743.25     15.26 o 
   8   2   8      200.44      194.10     10.33 o 
   9   2   8     1171.12     1126.66     19.14 o 
  10   2   8      172.12      187.97     12.57 o 
  11   2   8       10.74       18.49     12.93 o 
  12   2   8        5.30       15.29     14.31 o 
  13   2   8       37.62      -25.55     33.90 o 
   1   3   8    14896.49    14964.10    123.96 o 
   2   3   8      737.63      666.17      7.99 o 
   3   3   8    22403.12    22976.63    178.27 o 
   4   3   8       76.73       90.67      4.58 o 
   5   3   8      108.24      108.18      5.89 o 
   6   3   8     1152.30     1143.47     18.13 o 
   7   3   8     1209.87     1127.30     18.80 o 
   8   3   8      103.34      141.77     10.26 o 
   9   3   8       54.10       63.28     11.21 o 
  10   3   8        5.42        2.25     12.14 o 
  11   3   8      375.07      368.82     17.19 o 
  12   3   8       10.02       23.79     13.36 o 
  13   3   8       11.66       37.80     27.22 o 
   0   4   8       39.25       34.95      4.89 o 
   1   4   8    15698.41    16915.14    140.13 o 
   2   4   8      336.51      333.69      6.25 o 
   3   4   8      271.52      278.90      6.97 o 
   4   4   8      252.11      306.94      6.98 o 
   5   4   8       19.46       37.96      5.08 o 
   6   4   8      233.07      243.15      7.71 o 
   7   4   8      181.60      190.77     13.07 o 
   8   4   8      168.07      178.12     16.46 o 
   9   4   8      363.44      338.86     13.46 o 
  10   4   8       46.63       23.05     12.35 o 
  11   4   8       22.81       34.24     15.75 o 
  12   4   8        1.67       -0.13     17.22 o 
   1   5   8     1868.03     1698.84     19.83 o 
   2   5   8     2978.14     2840.54     28.09 o 
   3   5   8     7338.58     7023.26     64.11 o 
   4   5   8      189.45      186.04      6.83 o 
   5   5   8      323.13      340.02      8.58 o 
   6   5   8      418.55      461.14     12.28 o 
   7   5   8      434.88      458.58     12.33 o 
   8   5   8      232.07      221.27     12.35 o 
   9   5   8      220.38      234.38     14.90 o 
  10   5   8       44.82       62.55     15.08 o 
  11   5   8       11.46       14.23     15.92 o 
  12   5   8        8.95       -4.97     20.79 o 
   0   6   8       41.77       70.72     10.37 o 
   1   6   8     3020.87     2753.12     31.18 o 
   2   6   8      365.30      388.53     14.16 o 
   3   6   8     1409.08     1337.05     17.33 o 
   4   6   8     1301.37     1366.56     21.24 o 
   5   6   8     1920.89     1893.21     24.31 o 
   6   6   8       13.93        7.30      8.03 o 
   7   6   8       13.79       19.85      9.22 o 
   8   6   8       60.10       71.38     11.25 o 
   9   6   8       64.74       92.46     12.61 o 
  10   6   8        0.43       -6.98     16.19 o 
  11   6   8       32.10       30.02     20.73 o 
   1   7   8       38.98       62.01     10.41 o 
   2   7   8      468.60      516.60     15.60 o 
   3   7   8       96.60       96.30     10.51 o 
   4   7   8        0.01        2.87      7.81 o 
   5   7   8       29.31       14.12     11.02 o 
   6   7   8       20.95       44.96     12.31 o 
   7   7   8        4.27       -8.21     14.66 o 
   8   7   8      126.74      125.74     19.09 o 
   9   7   8        0.61      -18.74     20.37 o 
  10   7   8        4.16       34.46     22.47 o 
  11   7   8       78.01       88.60     25.21 o 
   0   8   8       40.47       86.60     20.30 o 
   1   8   8       46.50       39.74     14.01 o 
   2   8   8     1012.64     1002.45     25.06 o 
   3   8   8      340.02      392.84     15.04 o 
   4   8   8      531.17      623.65     20.85 o 
   5   8   8       19.91       17.46     15.57 o 
   6   8   8       54.05       38.55     16.80 o 
   7   8   8      211.32      248.91     22.81 o 
   8   8   8        1.91      -18.51     29.99 o 
   9   8   8       11.21       27.46     31.44 o 
  10   8   8       20.31       33.54     33.63 o 
   1   9   8       75.19       51.93     16.65 o 
   2   9   8      137.17      154.32     15.13 o 
   3   9   8      322.34      259.49     16.16 o 
   4   9   8        3.75      -11.35     14.51 o 
   5   9   8       12.40       11.27     17.79 o 
   6   9   8        0.09       -2.81     20.68 o 
   7   9   8       60.19       72.02     37.49 o 
   8   9   8        4.90       25.54     35.90 o 
   9   9   8        1.41       17.85     41.92 o 
   0  10   8        3.99        4.31     20.58 o 
   1  10   8      159.73      110.83     16.76 o 
   2  10   8       31.58       56.12     16.64 o 
   3  10   8      164.39      190.33     24.51 o 
   4  10   8       90.24      153.04     18.01 o 
   5  10   8        1.50        0.94     20.81 o 
   6  10   8        0.14       27.07     25.56 o 
   7  10   8       18.03       50.09     34.06 o 
   1  11   8       88.99      108.06     18.94 o 
   2  11   8       87.34       98.02     17.75 o 
   3  11   8      120.12      166.90     21.11 o 
   4  11   8        0.12        0.42     19.07 o 
   5  11   8       29.27       34.52     22.87 o 
   6  11   8        2.23       19.38     38.02 o 
   0  12   8        0.13      -28.55     32.17 o 
   1  12   8      128.60      107.31     29.81 o 
   2  12   8       12.76       15.31     20.52 o 
   3  12   8        5.36        5.87     20.90 o 
   1   1   9      314.22      283.15      7.09 o 
   2   1   9    23643.45    23954.27    197.66 o 
   3   1   9     1957.15     1947.20     19.31 o 
   4   1   9     2050.28     2041.77     22.17 o 
   5   1   9     1319.56     1306.09     16.58 o 
   6   1   9     3734.67     3424.64     36.63 o 
   7   1   9      175.20      188.17      8.32 o 
   8   1   9      246.76      282.39     10.02 o 
   9   1   9        0.30       -4.33     11.45 o 
  10   1   9      271.95      301.16     13.71 o 
  11   1   9       26.15       39.36     13.00 o 
  12   1   9      112.23       93.00     16.08 o 
  13   1   9        8.53      -16.58     33.58 o 
   0   2   9     3185.96     2768.89     51.11 o 
   1   2   9    12221.44    13164.19    109.33 o 
   2   2   9      136.37      173.07      4.47 o 
   3   2   9      721.93      785.95      9.00 o 
   4   2   9     1303.54     1088.58     12.85 o 
   5   2   9     4725.86     4924.30     49.60 o 
   6   2   9        5.59       16.06      9.77 o 
   7   2   9      355.67      315.40     10.39 o 
   8   2   9      333.13      362.91     11.90 o 
   9   2   9       44.94       53.87     10.22 o 
  10   2   9       85.25       87.07     12.10 o 
  11   2   9       60.23       58.15     17.49 o 
  12   2   9      139.64      134.66     15.56 o 
  13   2   9       14.55       22.07     34.85 o 
   1   3   9     2782.95     2743.02     27.89 o 
   2   3   9     2635.28     2437.43     22.57 o 
   3   3   9       31.13       44.89      5.99 o 
   4   3   9       82.65       92.28      4.87 o 
   5   3   9       14.00       12.81      5.16 o 
   6   3   9     1089.63     1073.78     17.37 o 
   7   3   9      365.12      361.84     11.58 o 
   8   3   9      286.45      252.95     12.45 o 
   9   3   9       39.14       50.72     10.84 o 
  10   3   9        9.15       25.58     12.12 o 
  11   3   9       78.34       99.08     13.99 o 
  12   3   9        5.54        3.03     14.89 o 
  13   3   9       11.34        8.75     39.92 o 
   0   4   9    22258.14    21736.38    253.77 o 
   1   4   9     6892.07     6879.90     58.76 o 
   2   4   9     3012.84     3198.15     27.21 o 
   3   4   9      134.92      142.51      6.00 o 
   4   4   9     3300.33     3031.59     26.36 o 
   5   4   9     2273.38     2118.34     20.05 o 
   6   4   9       16.86       14.52      6.28 o 
   7   4   9        0.86       -0.92      8.39 o 
   8   4   9     1587.83     1600.22     28.17 o 
   9   4   9      220.83      244.91     17.47 o 
  10   4   9       68.97       49.49     14.43 o 
  11   4   9        2.98      -11.08     19.28 o 
  12   4   9       37.20       33.27     17.69 o 
   1   5   9       11.35       17.05      6.25 o 
   2   5   9     2356.30     2462.84     30.17 o 
   3   5   9      286.86      304.36      9.51 o 
   4   5   9      589.42      584.86     10.53 o 
   5   5   9      701.11      682.94     11.62 o 
   6   5   9      718.22      686.91     12.60 o 
   7   5   9       72.07       90.77     13.20 o 
   8   5   9        3.88       -2.28     11.82 o 
   9   5   9        7.61        2.82     13.04 o 
  10   5   9       17.39       18.01     15.39 o 
  11   5   9        3.62        6.80     16.50 o 
  12   5   9        2.39        6.81     21.22 o 
   0   6   9     2849.80     2745.20     56.56 o 
   1   6   9        3.59       19.67      8.72 o 
   2   6   9      289.29      240.53     18.89 o 
   3   6   9      242.13      239.86     12.21 o 
   4   6   9     1786.72     1835.69     26.26 o 
   5   6   9        5.56       10.84      9.13 o 
   6   6   9      318.96      283.65     10.50 o 
   7   6   9      359.68      328.52     13.06 o 
   8   6   9       45.07       67.84     13.01 o 
   9   6   9        8.54        3.60     13.07 o 
  10   6   9        8.85       23.32     16.91 o 
  11   6   9       51.20       48.54     23.24 o 
   1   7   9      555.22      496.11     15.57 o 
   2   7   9     4045.70     3856.37     49.72 o 
   3   7   9       77.15      124.84     15.23 o 
   4   7   9       14.38       -8.92      8.92 o 
   5   7   9      382.64      398.51     14.62 o 
   6   7   9      320.65      326.18     14.72 o 
   7   7   9      219.03      206.19     16.87 o 
   8   7   9       42.44       58.92     19.51 o 
   9   7   9        0.72       -4.52     20.56 o 
  10   7   9      145.03      163.36     24.08 o 
  11   7   9       50.43       94.93     25.12 o 
   0   8   9       83.92       89.04     20.33 o 
   1   8   9       13.37       42.57     19.78 o 
   2   8   9       53.29       88.87     19.17 o 
   3   8   9       51.44       51.12     12.98 o 
   4   8   9       37.32       41.02     13.10 o 
   5   8   9        6.99       24.55     15.78 o 
   6   8   9       11.00       11.60     16.58 o 
   7   8   9      110.41      154.00     22.54 o 
   8   8   9        0.01        7.80     42.98 o 
   9   8   9       60.92       68.73     29.65 o 
  10   8   9        0.23      -26.77     33.00 o 
   1   9   9       74.17       93.99     18.05 o 
   2   9   9     1083.54     1161.19     34.96 o 
   3   9   9       21.12       27.24     14.93 o 
   4   9   9       55.59       33.15     15.40 o 
   5   9   9       75.51       89.64     18.75 o 
   6   9   9      615.07      716.58     25.94 o 
   7   9   9       45.46       48.10     24.19 o 
   8   9   9       35.27       12.69     59.50 o 
   9   9   9       21.88        1.42     35.61 o 
   0  10   9      294.18      320.64     30.30 o 
   1  10   9      150.24      224.19     25.83 o 
   2  10   9        0.49       14.15     16.59 o 
   3  10   9      506.28      494.04     20.30 o 
   4  10   9      475.85      494.03     20.55 o 
   5  10   9      104.02       99.47     25.74 o 
   6  10   9       15.94       20.36     24.22 o 
   7  10   9       13.94       -6.93     34.40 o 
   1  11   9       79.22       80.28     18.08 o 
   2  11   9       19.73       46.90     19.06 o 
   3  11   9       44.52       52.66     19.47 o 
   4  11   9       32.27        1.33     22.46 o 
   5  11   9       26.00       -4.39     22.90 o 
   0  12   9       71.62       65.89     30.31 o 
   1  12   9       19.60       20.97     19.87 o 
   2  12   9       56.14       34.66     21.39 o 
   0   0  10    12745.29    13370.63    391.35 o 
   1   0  10      465.03      602.20     13.36 o 
   2   0  10     4221.26     4077.25     87.81 o 
   3   0  10     9270.33     8986.18    153.04 o 
   4   0  10    15071.67    14464.83    198.38 o 
   5   0  10    11298.05    11501.31    159.22 o 
   6   0  10      735.18      757.72     18.51 o 
   7   0  10       82.73       96.19     12.17 o 
   8   0  10     2152.00     2192.12     38.59 o 
   9   0  10      246.03      240.80     15.60 o 
  10   0  10      287.94      284.51     17.83 o 
  11   0  10        0.16       10.62     19.49 o 
  12   0  10       68.59       32.26     21.91 o 
   1   1  10      362.82      369.29      6.68 o 
   2   1  10     3335.24     3417.66     30.07 o 
   3   1  10       56.12       68.65      3.89 o 
   4   1  10      353.46      362.34      7.55 o 
   5   1  10       27.79       53.52      7.32 o 
   6   1  10     1604.52     1490.45     19.29 o 
   7   1  10       26.73       47.64      7.35 o 
   8   1  10      484.59      496.38     13.67 o 
   9   1  10      101.28      114.72     12.14 o 
  10   1  10       91.16      117.28     12.27 o 
  11   1  10        8.43       15.41     11.80 o 
  12   1  10        1.01       -2.54     14.42 o 
  13   1  10        5.28       16.37     34.11 o 
   0   2  10    12258.81    12517.80    147.56 o 
   1   2  10     1027.67     1002.55     11.67 o 
   2   2  10      790.57      857.76     10.28 o 
   3   2  10     3131.48     3210.83     27.02 o 
   4   2  10     9646.95     9571.86     86.09 o 
   5   2  10     1177.55     1189.95     14.46 o 
   6   2  10     1009.29     1012.07     16.98 o 
   7   2  10      104.58       93.25      8.62 o 
   8   2  10      892.23      863.67     17.63 o 
   9   2  10      338.67      343.74     12.95 o 
  10   2  10      282.22      273.20     13.91 o 
  11   2  10        0.18        2.85     13.09 o 
  12   2  10       72.31       83.38     15.26 o 
  13   2  10        3.14       -3.68     26.97 o 
   1   3  10     6571.96     6650.01     56.88 o 
   2   3  10    19707.58    19491.49    161.07 o 
   3   3  10      129.19      119.81      6.00 o 
   4   3  10       37.67       33.09      4.72 o 
   5   3  10      140.47      149.51      6.35 o 
   6   3  10     6022.38     5700.05     64.19 o 
   7   3  10      346.65      369.90     12.17 o 
   8   3  10     1324.35     1187.18     20.61 o 
   9   3  10       31.08       42.64      9.97 o 
  10   3  10      834.35      816.33     20.49 o 
  11   3  10      130.10      142.45     14.52 o 
  12   3  10      133.04      132.12     16.02 o 
  13   3  10        2.10      -12.27     27.43 o 
   0   4  10     2097.86     2216.18     30.56 o 
   1   4  10     1119.93     1265.19     14.12 o 
   2   4  10     1014.58      981.48     11.05 o 
   3   4  10      367.75      410.22      7.75 o 
   4   4  10      207.28      247.08      6.67 o 
   5   4  10       24.19       50.46      5.95 o 
   6   4  10      328.63      343.21      9.79 o 
   7   4  10      160.09      139.20      9.70 o 
   8   4  10       11.74       32.20     11.64 o 
   9   4  10      182.88      212.35     14.61 o 
  10   4  10       12.68       -1.64     14.08 o 
  11   4  10       29.85       20.96     16.21 o 
  12   4  10        1.81        6.12     17.76 o 
   1   5  10      843.22      879.55     15.11 o 
   2   5  10     2274.58     2029.85     22.21 o 
   3   5  10     1888.92     1991.72     20.53 o 
   4   5  10       61.61       57.27      6.14 o 
   5   5  10      336.53      308.61      8.54 o 
   6   5  10     2283.34     2271.95     23.80 o 
   7   5  10       73.17       82.33      9.83 o 
   8   5  10       78.56      100.08     12.05 o 
   9   5  10      146.37      145.53     14.68 o 
  10   5  10      286.64      292.26     17.55 o 
  11   5  10       50.94       60.49     17.24 o 
  12   5  10       41.99       61.57     21.97 o 
   0   6  10     6536.30     6021.64    121.65 o 
   1   6  10      762.26      843.71     20.02 o 
   2   6  10      127.81      119.51      9.74 o 
   3   6  10       74.98       61.50      9.32 o 
   4   6  10     5860.58     5528.34     62.56 o 
   5   6  10      766.30      812.39     18.57 o 
   6   6  10      974.24      874.20     19.41 o 
   7   6  10        1.38       -1.40     10.53 o 
   8   6  10      179.36      187.63     15.93 o 
   9   6  10        1.74      -14.36     16.69 o 
  10   6  10       34.29       53.91     17.37 o 
  11   6  10        3.45        7.40     23.15 o 
   1   7  10      202.73      240.81     10.56 o 
   2   7  10      130.70       83.34      8.81 o 
   3   7  10       48.62       51.96      9.62 o 
   4   7  10       10.79       15.22      9.96 o 
   5   7  10      242.83      269.60     13.76 o 
   6   7  10       15.95       -2.07     12.18 o 
   7   7  10       26.29       22.34     15.70 o 
   8   7  10      248.51      254.04     22.14 o 
   9   7  10        2.07       17.29     21.12 o 
  10   7  10       32.33       30.44     22.36 o 
  11   7  10        0.95       -6.17     33.59 o 
   0   8  10     5410.42     5111.01     94.97 o 
   1   8  10     1334.98     1418.88     28.69 o 
   2   8  10     1003.63      957.40     25.18 o 
   3   8  10      275.80      254.55     20.73 o 
   4   8  10     1325.24     1343.45     25.26 o 
   5   8  10       56.43       36.32     16.43 o 
   6   8  10       59.24       36.39     17.24 o 
   7   8  10      140.04      147.09     23.27 o 
   8   8  10      280.00      310.04     24.58 o 
   9   8  10       34.44       56.71     33.14 o 
  10   8  10       61.28       72.29     34.81 o 
   1   9  10        0.33       10.13     17.17 o 
   2   9  10      260.45      249.39     19.06 o 
   3   9  10        0.94       12.66     14.89 o 
   4   9  10       11.91       10.28     15.05 o 
   5   9  10        8.25       23.00     18.66 o 
   6   9  10      349.22      338.92     21.76 o 
   7   9  10       13.80       23.07     27.79 o 
   8   9  10       23.45        3.34     70.86 o 
   9   9  10       35.05       79.71     35.87 o 
   0  10  10     1073.28     1098.01     60.46 o 
   1  10  10      112.18      148.67     20.89 o 
   2  10  10      117.08      116.41     17.94 o 
   3  10  10       15.77        2.27     17.51 o 
   4  10  10       92.62      150.40     23.87 o 
   5  10  10        8.08       34.71     21.84 o 
   6  10  10       19.32       28.58     21.91 o 
   7  10  10        9.77      -12.37     27.49 o 
   1  11  10        2.90       16.17     22.79 o 
   2  11  10      329.65      346.56     21.89 o 
   3  11  10        0.75       27.43     19.44 o 
   4  11  10        8.68       -8.11     25.68 o 
   5  11  10        8.48      -12.86     23.52 o 
   0  12  10       15.63       -1.97     28.09 o 
   1  12  10        0.22      -16.61     20.27 o 
   2  12  10       11.32      -14.75     36.61 o 
   1   1  11     6052.17     5857.72     50.57 o 
   2   1  11     4382.27     4523.13     39.26 o 
   3   1  11     9624.93     9491.83     85.27 o 
   4   1  11     1203.89     1465.28     16.21 o 
   5   1  11     4673.20     4475.94     50.81 o 
   6   1  11      711.13      673.45     12.97 o 
   7   1  11     4127.03     4021.33     43.20 o 
   8   1  11       48.03       53.36      8.73 o 
   9   1  11       68.25       73.44     10.05 o 
  10   1  11        3.08       21.94     11.35 o 
  11   1  11        3.79       10.76     13.03 o 
  12   1  11        2.43       -1.64     14.46 o 
   0   2  11     2156.33     2291.29     40.82 o 
   1   2  11     1243.41     1121.69     12.87 o 
   2   2  11     1362.36     1520.14     15.64 o 
   3   2  11    11247.15    11783.96     98.65 o 
   4   2  11     4438.99     4526.47     42.37 o 
   5   2  11     8185.57     8258.38     75.11 o 
   6   2  11      626.64      668.57     12.77 o 
   7   2  11       62.93       68.34      9.40 o 
   8   2  11      787.08      757.19     17.11 o 
   9   2  11      298.79      320.37     13.14 o 
  10   2  11      103.11       77.11     12.43 o 
  11   2  11        0.15        3.46     13.40 o 
  12   2  11        1.20       20.90     15.04 o 
  13   2  11       31.69       47.74     28.14 o 
   1   3  11     5645.81     5878.50     50.86 o 
   2   3  11       94.86       95.26      5.84 o 
   3   3  11     5604.70     5612.09     48.62 o 
   4   3  11      278.01      266.84      6.79 o 
   5   3  11      673.93      580.78     10.82 o 
   6   3  11       84.15      125.48     17.75 o 
   7   3  11     1467.55     1410.41     22.21 o 
   8   3  11        2.01        7.32      9.52 o 
   9   3  11       32.86       25.59     11.06 o 
  10   3  11        2.16        3.48     12.19 o 
  11   3  11       14.38       17.06     13.86 o 
  12   3  11        0.40       12.27     15.41 o 
   0   4  11      287.55      171.62      8.33 o 
   1   4  11    14727.59    14785.23    123.35 o 
   2   4  11     1233.08     1332.80     14.97 o 
   3   4  11     4886.68     4856.82     42.88 o 
   4   4  11     2068.33     1922.18     19.89 o 
   5   4  11     5420.96     5440.25     48.07 o 
   6   4  11       46.24       27.40      7.37 o 
   7   4  11      576.16      547.18     15.31 o 
   8   4  11      444.01      477.40     14.93 o 
   9   4  11     1185.81     1150.33     25.39 o 
  10   4  11       23.24       32.12     14.70 o 
  11   4  11       19.14       -0.14     16.03 o 
  12   4  11       34.62       47.53     21.02 o 
   1   5  11      161.40      178.81     11.73 o 
   2   5  11     3218.58     3062.41     31.21 o 
   3   5  11      167.29      172.41      7.37 o 
   4   5  11      240.39      207.30      9.07 o 
   5   5  11      321.81      376.98     10.10 o 
   6   5  11      566.16      577.03     14.77 o 
   7   5  11      461.96      480.31     14.49 o 
   8   5  11       25.51       31.46     11.47 o 
   9   5  11       24.82       12.16     12.50 o 
  10   5  11       77.32       75.15     15.87 o 
  11   5  11        0.46      -16.75     16.87 o 
  12   5  11       37.54       61.78     22.26 o 
   0   6  11      373.09      387.57     15.72 o 
   1   6  11     3069.40     3088.79     38.33 o 
   2   6  11       52.87       42.57      8.50 o 
   3   6  11     1560.66     1484.23     21.53 o 
   4   6  11      877.43      893.81     17.54 o 
   5   6  11      291.11      315.16     11.76 o 
   6   6  11     1236.72     1269.58     22.39 o 
   7   6  11        3.20       -6.86     12.20 o 
   8   6  11      127.07      121.12     14.38 o 
   9   6  11       81.63       89.04     16.74 o 
  10   6  11        1.01        9.08     16.88 o 
  11   6  11      101.23      121.94     24.48 o 
   1   7  11     1374.35     1395.78     25.64 o 
   2   7  11     1728.31     1519.77     28.10 o 
   3   7  11      468.28      492.93     14.07 o 
   4   7  11      294.23      238.95     11.93 o 
   5   7  11      357.35      374.10     14.95 o 
   6   7  11      240.83      225.41     14.57 o 
   7   7  11      593.12      621.42     25.42 o 
   8   7  11        4.80       -7.59     19.80 o 
   9   7  11        5.15       18.63     21.83 o 
  10   7  11        1.20       -1.29     23.41 o 
   0   8  11     1803.50     1653.88     68.43 o 
   1   8  11      472.35      438.49     22.88 o 
   2   8  11      277.44      253.73     17.52 o 
   3   8  11        6.21       14.64     21.32 o 
   4   8  11      292.29      274.21     18.98 o 
   5   8  11      136.22      185.27     19.71 o 
   6   8  11       99.97       86.83     14.75 o 
   7   8  11       33.48       29.64     18.03 o 
   8   8  11       37.11       51.89     25.15 o 
   9   8  11       13.43       36.93     25.94 o 
   1   9  11      531.79      609.95     27.94 o 
   2   9  11      211.25      212.89     19.28 o 
   3   9  11      945.71      964.94     23.80 o 
   4   9  11       15.48       13.47     15.56 o 
   5   9  11      152.50      189.23     20.28 o 
   6   9  11       20.39       20.82     19.85 o 
   7   9  11      153.07      202.43     26.99 o 
   8   9  11        0.03      -15.04     35.06 o 
   0  10  11      771.85      662.76     35.63 o 
   1  10  11       11.75       11.81     20.56 o 
   2  10  11       53.51       43.57     18.14 o 
   3  10  11       94.45       80.23     18.24 o 
   4  10  11        5.34       18.47     22.75 o 
   5  10  11       75.21       64.64     22.15 o 
   6  10  11        9.83       54.69     22.47 o 
   7  10  11        0.17       27.50     27.96 o 
   1  11  11       47.19       78.64     30.79 o 
   2  11  11       23.94       23.56     20.67 o 
   3  11  11       32.41       39.66     20.60 o 
   4  11  11        7.07      -22.03     24.58 o 
   5  11  11        9.71       -9.78     24.99 o 
   0  12  11        4.06       -7.57     29.43 o 
   1  12  11      146.04      186.32     39.54 o 
   0   0  12       30.77       55.75      8.36 o 
   1   0  12    17932.15    17829.55    210.88 o 
   2   0  12       87.36       74.15      6.60 o 
   3   0  12      655.88      490.34     26.29 o 
   4   0  12       71.49      105.80     11.15 o 
   5   0  12      243.92      217.36     14.18 o 
   6   0  12     1936.04     1971.87     33.87 o 
   7   0  12     2273.12     2218.56     50.06 o 
   8   0  12      953.97      925.87     24.29 o 
   9   0  12      353.40      339.52     17.49 o 
  10   0  12      119.85      125.62     16.64 o 
  11   0  12      416.43      398.27     21.60 o 
  12   0  12       14.24       28.28     23.23 o 
   1   1  12     2989.02     3174.23     28.93 o 
   2   1  12      354.96      368.03      7.80 o 
   3   1  12      844.19      821.86     11.06 o 
   4   1  12      185.19      223.76      6.75 o 
   5   1  12      249.51      267.14      9.20 o 
   6   1  12      333.07      345.83     10.07 o 
   7   1  12      252.80      271.70      9.62 o 
   8   1  12       45.02       44.52      8.89 o 
   9   1  12        1.93        3.41      9.65 o 
  10   1  12       18.58       21.46     11.97 o 
  11   1  12       22.30        1.73     13.23 o 
  12   1  12        0.19        8.63     14.85 o 
   0   2  12     1811.08     1901.92     27.39 o 
   1   2  12     8543.06     8603.52     73.04 o 
   2   2  12      326.64      340.60      7.56 o 
   3   2  12     2597.33     2612.96     24.25 o 
   4   2  12      134.48      178.62      5.65 o 
   5   2  12     3317.52     3256.81     32.03 o 
   6   2  12      235.13      273.08      8.83 o 
   7   2  12      480.80      447.37     13.73 o 
   8   2  12      729.65      679.84     16.63 o 
   9   2  12       82.97      103.79     11.51 o 
  10   2  12      236.48      221.86     13.84 o 
  11   2  12      142.58      151.27     13.42 o 
  12   2  12       38.53       29.57     15.43 o 
  13   2  12       18.04       40.34     44.77 o 
   1   3  12    15204.58    15533.18    129.45 o 
   2   3  12     3916.27     4080.49     36.53 o 
   3   3  12     8732.35     9007.01     76.30 o 
   4   3  12       31.60       33.15      5.18 o 
   5   3  12     1329.83     1279.83     16.73 o 
   6   3  12      290.23      320.74     10.66 o 
   7   3  12     1856.53     1730.89     25.37 o 
   8   3  12      724.87      709.88     18.16 o 
   9   3  12       23.99       40.47     11.17 o 
  10   3  12        5.92        3.12     11.28 o 
  11   3  12      211.87      226.97     16.19 o 
  12   3  12        6.47      -13.19     15.38 o 
   0   4  12     1024.18     1142.67     20.97 o 
   1   4  12      350.24      371.43      8.27 o 
   2   4  12       22.95       20.62      4.85 o 
   3   4  12        7.40        7.91      5.15 o 
   4   4  12      958.83      986.41     13.35 o 
   5   4  12      222.75      206.50      7.49 o 
   6   4  12        3.45        4.08      7.44 o 
   7   4  12        0.25        6.87      8.72 o 
   8   4  12      289.65      291.83     14.69 o 
   9   4  12       56.63       53.95     13.40 o 
  10   4  12       50.04       33.20     14.70 o 
  11   4  12        0.31        4.99     16.57 o 
  12   4  12        1.50      -14.98     21.09 o 
   1   5  12     3388.04     3260.23     36.23 o 
   2   5  12      548.42      586.56     13.75 o 
   3   5  12     3673.63     3528.22     35.49 o 
   4   5  12      504.54      514.10     12.09 o 
   5   5  12     1429.93     1361.73     18.45 o 
   6   5  12      222.84      275.64     11.27 o 
   7   5  12      983.33      977.40     19.05 o 
   8   5  12       95.58       73.66     12.34 o 
   9   5  12       18.72       43.59     13.36 o 
  10   5  12       30.26       42.77     15.90 o 
  11   5  12        3.10       20.17     16.93 o 
  12   5  12       14.38        5.67     27.49 o 
   0   6  12     1051.21      981.42     48.96 o 
   1   6  12      969.60      901.00     18.73 o 
   2   6  12      345.72      362.52     12.98 o 
   3   6  12      466.53      448.25     12.97 o 
   4   6  12     1033.17     1074.38     19.09 o 
   5   6  12      566.35      533.00     14.56 o 
   6   6  12      637.25      627.98     16.70 o 
   7   6  12      236.18      294.61     15.19 o 
   8   6  12      202.86      201.45     17.75 o 
   9   6  12      192.12      193.21     18.16 o 
  10   6  12        5.81        3.49     17.60 o 
  11   6  12        7.90       14.55     22.79 o 
   1   7  12       80.50       84.34     13.42 o 
   2   7  12      324.00      336.30     13.88 o 
   3   7  12      123.30      130.97     12.46 o 
   4   7  12       14.61       10.14     11.59 o 
   5   7  12      200.39      218.42     12.58 o 
   6   7  12        5.58        4.99     13.48 o 
   7   7  12       44.62       58.64     16.79 o 
   8   7  12       27.68       17.42     20.38 o 
   9   7  12        7.10        8.44     22.01 o 
  10   7  12       30.32        1.20     23.88 o 
   0   8  12        1.73       -0.66     22.30 o 
   1   8  12      215.37      237.19     17.00 o 
   2   8  12       40.83       49.13     15.48 o 
   3   8  12      813.98      843.51     29.39 o 
   4   8  12      206.37      267.06     18.65 o 
   5   8  12     1067.79     1047.11     28.19 o 
   6   8  12       90.93       71.33     17.92 o 
   7   8  12      114.39      160.44     19.40 o 
   8   8  12        9.93       25.12     22.78 o 
   9   8  12       36.68       48.46     24.61 o 
   1   9  12       41.19       24.59     18.26 o 
   2   9  12      227.63      222.11     19.85 o 
   3   9  12      195.56      228.53     20.34 o 
   4   9  12        3.04       12.73     19.02 o 
   5   9  12       12.02        6.40     19.84 o 
   6   9  12        1.35       -8.11     20.60 o 
   7   9  12        5.57       62.58     28.39 o 
   8   9  12        9.38       74.50     36.13 o 
   0  10  12      161.83      227.76     31.06 o 
   1  10  12       23.10       34.64     24.98 o 
   2  10  12        0.51       20.93     21.14 o 
   3  10  12      213.15      240.10     20.07 o 
   4  10  12       96.33       99.88     22.18 o 
   5  10  12       81.85       81.14     23.07 o 
   6  10  12       17.87       15.65     23.46 o 
   7  10  12       20.80       30.12     32.06 o 
   1  11  12      137.67      187.93     22.08 o 
   2  11  12       11.17      -20.55     20.55 o 
   3  11  12      247.88      242.07     23.64 o 
   4  11  12       35.18       63.48     24.75 o 
   5  11  12        4.84       13.78     24.97 o 
   1   1  13     3162.01     3365.36     30.80 o 
   2   1  13     5948.25     5491.91     47.79 o 
   3   1  13     2168.55     2060.51     21.60 o 
   4   1  13      906.33      916.64     13.70 o 
   5   1  13     3327.38     3318.56     35.82 o 
   6   1  13      710.94      686.37     14.94 o 
   7   1  13      964.02      929.31     16.41 o 
   8   1  13      167.05      159.03     10.06 o 
   9   1  13      707.80      708.61     16.99 o 
  10   1  13      350.65      366.65     15.07 o 
  11   1  13      417.76      393.16     16.81 o 
  12   1  13       18.74       21.74     15.43 o 
   0   2  13     6028.74     5906.01     72.97 o 
   1   2  13    15530.18    16552.46    129.80 o 
   2   2  13     4417.37     4666.38     41.11 o 
   3   2  13      204.27      169.57      5.44 o 
   4   2  13     3745.22     3644.57     33.05 o 
   5   2  13       57.65       72.27      6.02 o 
   6   2  13       49.74       79.79      7.52 o 
   7   2  13      624.48      631.46     23.51 o 
   8   2  13      264.49      289.40     12.35 o 
   9   2  13      818.27      746.35     19.06 o 
  10   2  13       28.10       16.30     12.49 o 
  11   2  13       12.03       25.00     13.92 o 
  12   2  13        3.02        0.40     15.27 o 
   1   3  13        2.40       10.34      4.86 o 
   2   3  13     2184.23     2162.69     21.66 o 
   3   3  13       91.92      127.69      7.40 o 
   4   3  13        0.74       -0.97      5.40 o 
   5   3  13      251.34      309.50      8.37 o 
   6   3  13      211.42      245.51     10.08 o 
   7   3  13      326.01      307.34     11.61 o 
   8   3  13       22.20       29.73     10.37 o 
   9   3  13      725.12      710.08     19.27 o 
  10   3  13      240.92      222.44     14.61 o 
  11   3  13       37.18       48.42     14.51 o 
  12   3  13       10.82       18.19     20.73 o 
   0   4  13     7497.23     7340.25     89.62 o 
   1   4  13     3358.69     3163.48     29.89 o 
   2   4  13      495.08      515.71     10.48 o 
   3   4  13     5357.93     5221.44     46.28 o 
   4   4  13     4318.78     4308.00     39.10 o 
   5   4  13     2713.35     2609.01     26.15 o 
   6   4  13      137.90      156.73      9.18 o 
   7   4  13        4.68       11.42     10.04 o 
   8   4  13      687.46      718.35     20.80 o 
   9   4  13       92.06       85.81     14.27 o 
  10   4  13       72.69       72.68     15.72 o 
  11   4  13       56.70       39.72     17.18 o 
  12   4  13        9.22       29.17     27.46 o 
   1   5  13     1565.50     1466.94     20.88 o 
   2   5  13      913.60      913.98     16.58 o 
   3   5  13     1832.57     1796.38     23.98 o 
   4   5  13      563.63      528.30     12.76 o 
   5   5  13       78.53       69.07      8.43 o 
   6   5  13      157.34      197.35     10.82 o 
   7   5  13      825.87      782.82     19.05 o 
   8   5  13        9.88        6.31     11.96 o 
   9   5  13       53.30       56.36     13.50 o 
  10   5  13        0.35       -5.80     14.40 o 
  11   5  13       87.34       88.44     25.22 o 
   0   6  13      440.73      466.43     21.36 o 
   1   6  13      187.74      172.98     15.08 o 
   2   6  13      867.70      859.46     17.62 o 
   3   6  13      326.16      321.30     13.70 o 
   4   6  13       79.42       79.74     10.47 o 
   5   6  13      548.63      521.86     14.97 o 
   6   6  13       71.32       68.34     12.65 o 
   7   6  13      149.35      138.99     14.32 o 
   8   6  13      144.11      205.75     17.40 o 
   9   6  13        2.46        4.58     17.04 o 
  10   6  13        0.14        8.26     25.24 o 
  11   6  13        0.16       -6.22     23.22 o 
   1   7  13      112.27       91.98     10.42 o 
   2   7  13     1247.90     1306.77     23.97 o 
   3   7  13      919.16      839.26     18.79 o 
   4   7  13        4.37       -9.57     14.74 o 
   5   7  13      319.68      309.44     14.04 o 
   6   7  13       32.33       70.32     14.19 o 
   7   7  13      247.67      224.72     19.03 o 
   8   7  13       98.66      150.74     19.80 o 
   9   7  13       33.51       25.20     30.33 o 
  10   7  13       33.37       27.05     25.63 o 
   0   8  13      186.31      167.89     28.88 o 
   1   8  13      334.67      318.49     18.48 o 
   2   8  13      179.18      150.85     17.49 o 
   3   8  13        2.38        5.54     13.28 o 
   4   8  13      109.17      123.57     14.96 o 
   5   8  13      246.01      217.97     16.37 o 
   6   8  13        6.14       22.88     15.74 o 
   7   8  13        0.67        4.72     18.75 o 
   8   8  13       37.03       31.61     23.19 o 
   9   8  13       20.28       -2.25     24.61 o 
   1   9  13       28.21       15.08     18.40 o 
   2   9  13      400.88      491.60     22.86 o 
   3   9  13       24.73       30.17     20.13 o 
   4   9  13        0.23      -12.13     18.90 o 
   5   9  13       59.92       86.91     22.28 o 
   6   9  13      176.30      256.62     23.87 o 
   7   9  13        2.84      -13.83     26.25 o 
   8   9  13       23.21       48.59     36.06 o 
   0  10  13      170.15      177.82     31.69 o 
   1  10  13      151.09      129.68     22.61 o 
   2  10  13       17.46       17.74     21.96 o 
   3  10  13      161.11      184.90     20.18 o 
   4  10  13        3.53       28.41     22.83 o 
   5  10  13      241.56      236.17     24.15 o 
   6  10  13       12.22        5.43     24.19 o 
   1  11  13       14.60       32.89     26.05 o 
   2  11  13        2.93       -8.37     21.18 o 
   3  11  13       42.51       37.24     21.93 o 
   4  11  13       18.44      -25.15     25.15 o 
   0   0  14    22751.10    23075.37    759.52 o 
   1   0  14      222.20      258.21     10.80 o 
   2   0  14       75.30       72.10      7.69 o 
   3   0  14     1198.95     1399.00     21.58 o 
   4   0  14    15083.27    14373.87    244.17 o 
   5   0  14     1296.20     1435.53     27.09 o 
   6   0  14     2097.89     2056.73     35.58 o 
   7   0  14     1681.63     1570.83     30.89 o 
   8   0  14      345.25      372.22     16.84 o 
   9   0  14     1266.97     1180.01     29.13 o 
  10   0  14       63.79       59.79     16.49 o 
  11   0  14      153.50      156.67     20.23 o 
  12   0  14       62.35       63.84     24.79 o 
   1   1  14      395.78      449.02      9.12 o 
   2   1  14      568.41      436.70      8.31 o 
   3   1  14      525.25      572.71     10.10 o 
   4   1  14        9.75        9.27      5.62 o 
   5   1  14      408.35      414.07     11.22 o 
   6   1  14      224.39      234.23      9.94 o 
   7   1  14      170.69      183.98      9.51 o 
   8   1  14       16.24       21.85      9.26 o 
   9   1  14       42.68       81.99     10.83 o 
  10   1  14       14.01       25.21     12.53 o 
  11   1  14        4.75       20.47     15.31 o 
  12   1  14        4.89       15.02     15.71 o 
   0   2  14    12400.91    12407.22    147.76 o 
   1   2  14     1220.24     1303.30     20.77 o 
   2   2  14      129.41      178.41      5.46 o 
   3   2  14      118.00      188.38      5.79 o 
   4   2  14     7134.92     7210.95     62.15 o 
   5   2  14       36.46       40.35      6.74 o 
   6   2  14      918.25      906.24     15.64 o 
   7   2  14     1219.32     1196.00     18.99 o 
   8   2  14      329.84      329.17     12.95 o 
   9   2  14      140.86      160.13     12.69 o 
  10   2  14       45.92       36.53     12.81 o 
  11   2  14        3.06       -3.19     14.04 o 
  12   2  14       15.01       24.46     15.82 o 
   1   3  14       10.60        0.13      5.26 o 
   2   3  14     7003.14     6727.92     58.42 o 
   3   3  14     1596.66     1593.58     17.66 o 
   4   3  14      781.82      751.78     12.65 o 
   5   3  14      749.82      783.42     13.31 o 
   6   3  14     3022.89     3062.26     34.96 o 
   7   3  14      134.56      128.99     10.57 o 
   8   3  14        5.74       16.82     10.58 o 
   9   3  14        1.37       16.05     11.56 o 
  10   3  14      145.18      180.47     14.44 o 
  11   3  14       17.83       14.18     14.63 o 
  12   3  14       11.13       -2.07     26.68 o 
   0   4  14     1220.17     1276.49     22.47 o 
   1   4  14      328.31      325.26      8.58 o 
   2   4  14      165.01      193.67      6.93 o 
   3   4  14        4.15       12.19      5.89 o 
   4   4  14      663.11      635.42     16.77 o 
   5   4  14     2665.25     2618.65     26.42 o 
   6   4  14       78.64      113.92     10.25 o 
   7   4  14        7.51       -1.05     10.44 o 
   8   4  14       16.93       25.35     11.89 o 
   9   4  14       27.17       19.21     14.06 o 
  10   4  14       19.68       24.99     15.60 o 
  11   4  14       22.71       28.94     16.88 o 
  12   4  14        6.09      -24.71     45.20 o 
   1   5  14     1820.64     1705.99     23.56 o 
   2   5  14     5902.81     5788.39     87.41 o 
   3   5  14      225.22      198.50     11.72 o 
   4   5  14        1.44        0.92      7.72 o 
   5   5  14       95.23      115.64      9.06 o 
   6   5  14     1877.69     1981.33     26.87 o 
   7   5  14        3.84       27.75     11.59 o 
   8   5  14      372.46      351.47     15.34 o 
   9   5  14        2.44       11.15     13.58 o 
  10   5  14      114.39      107.62     15.81 o 
  11   5  14       23.99       28.70     16.65 o 
   0   6  14     5071.64     4735.10     71.70 o 
   1   6  14       13.18        9.37      9.47 o 
   2   6  14       92.96       93.06     10.31 o 
   3   6  14      516.80      457.11     13.64 o 
   4   6  14      466.52      498.68     14.73 o 
   5   6  14      415.42      408.32     13.70 o 
   6   6  14       35.65       30.68     12.87 o 
   7   6  14       13.76       14.64     13.78 o 
   8   6  14      554.22      527.62     24.77 o 
   9   6  14       70.10       79.14     18.47 o 
  10   6  14      107.17      125.34     19.95 o 
  11   6  14        1.35       17.87     24.04 o 
   1   7  14       49.28       54.30     15.40 o 
   2   7  14      516.07      565.87     16.30 o 
   3   7  14       44.98       45.90     11.39 o 
   4   7  14       24.24       24.48     11.62 o 
   5   7  14      260.99      266.49     13.98 o 
   6   7  14      124.34      155.80     17.70 o 
   7   7  14      136.12      125.50     18.81 o 
   8   7  14        2.81       14.74     19.40 o 
   9   7  14       57.69       74.87     23.79 o 
  10   7  14       30.27       47.27     25.43 o 
   0   8  14     1907.42     1860.07     76.88 o 
   1   8  14      263.11      301.08     18.98 o 
   2   8  14        0.23      -11.35     13.58 o 
   3   8  14      334.71      320.69     16.44 o 
   4   8  14      784.33      838.43     22.55 o 
   5   8  14       42.02       17.38     14.85 o 
   6   8  14        8.09      -17.85     17.85 o 
   7   8  14       29.93       49.57     19.58 o 
   8   8  14      232.05      283.66     23.33 o 
   9   8  14        3.20        6.40     25.38 o 
   1   9  14      169.14      158.80     20.20 o 
   2   9  14      133.35      145.96     20.50 o 
   3   9  14       38.72       62.17     20.04 o 
   4   9  14        0.75        8.66     25.00 o 
   5   9  14       60.43       42.91     21.30 o 
   6   9  14       49.43       34.91     33.62 o 
   7   9  14      195.96      170.56     28.31 o 
   8   9  14        1.13        7.66     36.33 o 
   0  10  14      393.69      384.38     34.09 o 
   1  10  14      113.75      150.93     22.72 o 
   2  10  14       15.91       33.36     22.37 o 
   3  10  14       20.11       31.10     19.23 o 
   4  10  14      162.76      254.91     24.76 o 
   5  10  14       71.38       72.54     28.61 o 
   6  10  14        1.39       13.24     29.11 o 
   1  11  14       16.28       24.53     24.86 o 
   2  11  14      265.30      302.88     23.59 o 
   3  11  14        2.04       -5.12     22.35 o 
   4  11  14        0.79       -7.82     25.33 o 
   1   1  15     3998.94     3801.07     38.27 o 
   2   1  15    18817.87    19031.78    159.48 o 
   3   1  15     1564.67     1466.08     17.30 o 
   4   1  15      410.03      382.00      9.70 o 
   5   1  15      582.54      565.37     12.57 o 
   6   1  15     3642.55     3646.99     46.69 o 
   7   1  15     1248.45     1212.26     21.04 o 
   8   1  15     1977.93     1886.31     25.81 o 
   9   1  15        1.11        0.38     10.48 o 
  10   1  15       48.51       74.68     12.26 o 
  11   1  15       94.54      120.24     15.14 o 
  12   1  15       20.78       18.00     16.56 o 
   0   2  15     3979.59     4027.75     52.45 o 
   1   2  15      367.71      349.25      8.56 o 
   2   2  15      176.29      172.14      5.21 o 
   3   2  15       93.79       87.07      5.44 o 
   4   2  15     3593.79     3442.12     31.94 o 
   5   2  15      104.50      124.23      7.28 o 
   6   2  15      208.54      227.22      9.43 o 
   7   2  15      185.77      187.32     12.78 o 
   8   2  15      355.07      383.27     13.76 o 
   9   2  15      342.94      351.03     14.62 o 
  10   2  15        3.29       14.47     13.12 o 
  11   2  15        5.27        8.62     14.47 o 
  12   2  15       80.70       86.07     18.73 o 
   1   3  15      196.39      183.99      7.07 o 
   2   3  15      184.99      189.61      7.36 o 
   3   3  15      373.84      373.46      9.77 o 
   4   3  15        0.62        0.43      6.31 o 
   5   3  15      154.19      165.51      8.79 o 
   6   3  15      478.16      516.04     13.75 o 
   7   3  15        9.01       35.82     10.08 o 
   8   3  15       94.87       69.28     11.39 o 
   9   3  15       71.93       86.44     12.70 o 
  10   3  15       12.67       17.04     13.49 o 
  11   3  15       49.49       67.53     15.49 o 
  12   3  15        0.51      -15.95     43.93 o 
   0   4  15     4013.05     3821.97     50.58 o 
   1   4  15      352.58      346.60      8.74 o 
   2   4  15       49.32       55.21      6.27 o 
   3   4  15     1850.09     1836.77     20.30 o 
   4   4  15     4421.32     4283.70     39.52 o 
   5   4  15     2740.62     2717.39     29.63 o 
   6   4  15      243.84      237.11     12.27 o 
   7   4  15       59.14       66.77     11.67 o 
   8   4  15      347.78      375.73     17.76 o 
   9   4  15      220.41      240.24     14.99 o 
  10   4  15        1.01        3.72     15.79 o 
  11   4  15        1.69       27.34     17.68 o 
  12   4  15      146.34      131.37     48.26 o 
   1   5  15      765.57      834.37     17.14 o 
   2   5  15     3402.24     3192.85     36.76 o 
   3   5  15      938.40      947.26     18.38 o 
   4   5  15        4.62        2.08      9.13 o 
   5   5  15        6.01        7.57      8.55 o 
   6   5  15       97.65       77.77     10.73 o 
   7   5  15      337.58      371.44     18.15 o 
   8   5  15       71.98       80.87     13.56 o 
   9   5  15       23.93       24.48     14.20 o 
  10   5  15      166.53      179.34     16.87 o 
  11   5  15       18.37       29.84     19.28 o 
   0   6  15     2150.06     2116.48     39.88 o 
   1   6  15      206.73      235.04     11.86 o 
   2   6  15     1529.73     1377.54     26.52 o 
   3   6  15      131.48      160.42     11.28 o 
   4   6  15      352.62      336.99     13.38 o 
   5   6  15       51.75       82.11     11.55 o 
   6   6  15        7.22       15.61     13.21 o 
   7   6  15      236.95      259.29     17.57 o 
   8   6  15      382.92      423.81     20.66 o 
   9   6  15       53.75       48.39     18.31 o 
  10   6  15       25.97       58.01     19.68 o 
   1   7  15      256.39      333.76     13.59 o 
   2   7  15     2389.73     2245.35     45.27 o 
   3   7  15      361.50      453.93     14.99 o 
   4   7  15      233.13      193.52     13.18 o 
   5   7  15       25.55       37.57     12.73 o 
   6   7  15     1087.94     1113.77     30.07 o 
   7   7  15       53.78       98.36     16.28 o 
   8   7  15        2.37       20.65     19.82 o 
   9   7  15        8.44       -7.20     23.66 o 
  10   7  15       54.72       30.71     34.71 o 
   0   8  15       10.03       32.19     24.10 o 
   1   8  15        7.08        9.89     13.75 o 
   2   8  15        0.28        1.24     13.93 o 
   3   8  15       32.55       35.64     14.51 o 
   4   8  15      328.53      313.63     16.82 o 
   5   8  15        5.43       19.54     15.71 o 
   6   8  15        1.23        9.18     18.15 o 
   7   8  15       17.24       38.23     20.32 o 
   8   8  15       62.10       77.45     21.42 o 
   9   8  15        0.73       13.01     24.92 o 
   1   9  15      221.06      293.77     24.46 o 
   2   9  15      554.91      568.44     27.59 o 
   3   9  15      345.36      447.73     23.64 o 
   4   9  15       11.33       -6.31     20.61 o 
   5   9  15        2.87       20.35     21.71 o 
   6   9  15       76.29       79.17     27.15 o 
   7   9  15       14.55       38.64     26.65 o 
   0  10  15      473.89      409.28     35.40 o 
   1  10  15       42.53       47.21     22.98 o 
   2  10  15        7.82      -22.18     22.18 o 
   3  10  15        7.16       -5.84     23.06 o 
   4  10  15      245.29      253.21     24.19 o 
   5  10  15       59.79       35.79     24.67 o 
   6  10  15        3.04        8.55     29.30 o 
   1  11  15       72.91       51.11     30.64 o 
   2  11  15        5.59        1.72     25.64 o 
   3  11  15      113.21      112.75     26.18 o 
   0   0  16     7494.57     8404.19    266.06 o 
   1   0  16    13556.17    13045.30    156.50 o 
   2   0  16       88.31      107.73      7.86 o 
   3   0  16     3835.12     3683.58    133.80 o 
   4   0  16      736.13      808.11     22.34 o 
   5   0  16     3654.88     3756.21     71.16 o 
   6   0  16      763.74      770.18     21.17 o 
   7   0  16     1050.68     1055.61     34.71 o 
   8   0  16        3.29       13.31     17.97 o 
   9   0  16     1843.63     1775.05     36.90 o 
  10   0  16       16.07       15.61     17.18 o 
  11   0  16       69.78       89.73     19.74 o 
  12   0  16       35.09       48.36     36.54 o 
   1   1  16      769.24      767.95     17.57 o 
   2   1  16     2276.70     2302.62     22.91 o 
   3   1  16      420.11      374.90      8.58 o 
   4   1  16      451.05      509.82     11.22 o 
   5   1  16      118.44      121.91      8.03 o 
   6   1  16      194.67      223.12      9.73 o 
   7   1  16      293.43      296.61     12.27 o 
   8   1  16       20.90       20.67      9.84 o 
   9   1  16       24.32       45.72     11.33 o 
  10   1  16       90.99       97.29     12.88 o 
  11   1  16        9.18       21.60     14.79 o 
  12   1  16       54.81       74.45     28.84 o 
   0   2  16      245.79      315.58     13.23 o 
   1   2  16     1740.02     1694.62     29.35 o 
   2   2  16        1.81       -5.55      5.55 o 
   3   2  16     2331.02     2152.76     23.79 o 
   4   2  16       16.89       21.70      6.51 o 
   5   2  16     2387.46     2345.30     28.28 o 
   6   2  16       60.04       50.12      9.40 o 
   7   2  16      689.69      701.13     17.55 o 
   8   2  16       36.37       38.68     11.29 o 
   9   2  16      456.43      512.88     17.37 o 
  10   2  16       34.24       35.76     13.67 o 
  11   2  16        6.04       -6.22     14.80 o 
  12   2  16        8.89        3.57     27.90 o 
   1   3  16     2687.22     2584.01     32.12 o 
   2   3  16      501.05      477.65     10.49 o 
   3   3  16     6205.60     5959.70     56.57 o 
   4   3  16      331.59      346.78     10.18 o 
   5   3  16      742.92      700.16     14.76 o 
   6   3  16      391.31      391.82     11.69 o 
   7   3  16     1589.69     1554.62     23.24 o 
   8   3  16      112.06       99.98     12.11 o 
   9   3  16      230.85      248.94     14.49 o 
  10   3  16      119.51      132.94     19.48 o 
  11   3  16       69.20       33.04     17.65 o 
  12   3  16       40.15       31.05     46.25 o 
   0   4  16     3858.92     3831.36     51.11 o 
   1   4  16      406.35      393.51     11.02 o 
   2   4  16      823.01      855.68     14.25 o 
   3   4  16       35.47       27.11      8.81 o 
   4   4  16      196.88      180.04      9.12 o 
   5   4  16     1012.96      955.99     17.44 o 
   6   4  16        0.38      -10.16     10.46 o 
   7   4  16       22.56       20.08     11.59 o 
   8   4  16      109.77       97.16     13.12 o 
   9   4  16       43.82       28.70     13.79 o 
  10   4  16        0.24      -10.99     14.81 o 
  11   4  16        9.42       24.16     18.13 o 
   1   5  16     3988.84     4026.33     47.76 o 
   2   5  16      387.77      445.48     13.88 o 
   3   5  16     2619.47     2548.36     31.48 o 
   4   5  16      213.44      235.51     11.75 o 
   5   5  16      426.77      483.23     14.04 o 
   6   5  16        6.05       -1.49     12.75 o 
   7   5  16      981.09     1011.59     24.36 o 
   8   5  16       80.13       74.80     14.02 o 
   9   5  16        8.92       21.66     15.55 o 
  10   5  16       39.65       55.54     16.18 o 
  11   5  16      148.07      144.85     20.59 o 
   0   6  16     4711.57     4230.65     66.65 o 
   1   6  16     2943.06     2760.29     33.98 o 
   2   6  16      216.72      199.06     13.99 o 
   3   6  16      396.85      421.24     13.89 o 
   4   6  16      382.73      334.43     15.91 o 
   5   6  16      521.84      539.54     16.15 o 
   6   6  16       71.02       65.75     14.37 o 
   7   6  16        8.83       36.96     16.37 o 
   8   6  16       37.01       55.59     23.52 o 
   9   6  16      205.72      270.35     20.84 o 
  10   6  16       12.18       35.29     19.73 o 
   1   7  16      239.20      256.44     13.48 o 
   2   7  16     1639.93     1520.12     29.60 o 
   3   7  16      371.86      442.75     15.12 o 
   4   7  16      558.40      526.14     18.57 o 
   5   7  16       44.68       61.51     13.32 o 
   6   7  16       47.31       57.30     15.56 o 
   7   7  16        0.73       12.45     15.77 o 
   8   7  16        1.02      -15.00     22.53 o 
   9   7  16       61.89       78.99     24.28 o 
   0   8  16     1379.14     1180.95     32.22 o 
   1   8  16      315.27      378.01     17.47 o 
   2   8  16      244.27      237.56     16.59 o 
   3   8  16     1067.35     1087.33     31.97 o 
   4   8  16        1.30       -4.50     15.42 o 
   5   8  16      748.78      757.10     22.65 o 
   6   8  16        3.57      -10.48     19.19 o 
   7   8  16        7.50      -20.40     20.40 o 
   8   8  16       18.78       -3.25     22.30 o 
   1   9  16      116.30      113.95     26.93 o 
   2   9  16      681.32      561.75     24.19 o 
   3   9  16      110.56      107.12     21.52 o 
   4   9  16       61.68        2.94     21.26 o 
   5   9  16        2.03       31.27     26.62 o 
   6   9  16      108.35      128.49     28.36 o 
   7   9  16      104.52      141.82     29.82 o 
   0  10  16       98.70       88.08     32.70 o 
   1  10  16      108.70      101.46     24.87 o 
   2  10  16        0.49      -22.69     22.69 o 
   3  10  16       98.93      107.05     24.05 o 
   4  10  16       84.66      112.31     24.43 o 
   5  10  16       74.66       84.32     25.27 o 
   6  10  16       10.14       41.22     55.65 o 
   1  11  16      153.46      186.77     26.70 o 
   2  11  16        1.13       14.41     26.00 o 
   3  11  16      168.12      153.28     35.35 o 
   1   1  17     4680.75     4632.21     45.07 o 
   2   1  17     2458.70     2345.67     25.22 o 
   3   1  17     3161.56     3143.29     29.88 o 
   4   1  17       52.40       52.20      6.57 o 
   5   1  17      249.29      242.42      8.74 o 
   6   1  17     1939.63     1885.37     24.76 o 
   7   1  17      142.35      159.97     10.16 o 
   8   1  17      177.91      197.01     11.54 o 
   9   1  17      191.75      203.77     13.96 o 
  10   1  17       73.29       65.74     13.97 o 
  11   1  17       48.48       58.26     15.43 o 
  12   1  17       11.32       21.47     27.72 o 
   0   2  17     2068.99     2294.70     39.87 o 
   1   2  17     8206.65     8124.19     83.76 o 
   2   2  17       22.41       20.56      6.08 o 
   3   2  17      456.03      421.70     12.15 o 
   4   2  17       11.06       21.91      7.50 o 
   5   2  17      815.57      794.08     15.80 o 
   6   2  17       58.24       90.89      9.44 o 
   7   2  17      143.83      159.88     11.63 o 
   8   2  17        0.43       18.82     11.38 o 
   9   2  17      435.19      445.10     16.44 o 
  10   2  17        7.28       17.77     13.84 o 
  11   2  17       10.74       -6.53     15.31 o 
  12   2  17       14.51       34.43     28.75 o 
   1   3  17      298.54      301.14      8.71 o 
   2   3  17     1241.07     1247.58     16.43 o 
   3   3  17      632.56      628.95     12.94 o 
   4   3  17       20.32       20.84      7.37 o 
   5   3  17       30.85       45.98      9.22 o 
   6   3  17      638.82      611.37     17.70 o 
   7   3  17       25.00       47.01     10.73 o 
   8   3  17        4.77        0.17     10.80 o 
   9   3  17        0.46       14.24     12.95 o 
  10   3  17       44.99       52.50     16.62 o 
  11   3  17        0.54        0.69     17.74 o 
   0   4  17     3991.63     4064.58     57.54 o 
   1   4  17     4856.53     4782.38     43.96 o 
   2   4  17        8.85       11.01      7.98 o 
   3   4  17      795.50      746.41     14.92 o 
   4   4  17     2287.60     2322.92     26.85 o 
   5   4  17      845.90      839.79     23.63 o 
   6   4  17      691.22      647.82     21.18 o 
   7   4  17      174.59      191.67     13.37 o 
   8   4  17       12.88        7.00     14.03 o 
   9   4  17      193.68      206.51     15.82 o 
  10   4  17        2.11        0.88     15.32 o 
  11   4  17       16.43       38.08     19.30 o 
   1   5  17      567.96      530.97     15.00 o 
   2   5  17        3.42        9.19      9.92 o 
   3   5  17       15.69       -0.07     10.25 o 
   4   5  17       13.19        1.23     10.51 o 
   5   5  17      127.87      153.41     14.98 o 
   6   5  17       18.29       -3.24     14.14 o 
   7   5  17       21.14        1.64     15.13 o 
   8   5  17       30.98       30.61     16.53 o 
   9   5  17       24.60       38.31     17.92 o 
  10   5  17       19.38       44.78     19.30 o 
  11   5  17        8.88        4.42     32.80 o 
   0   6  17     4788.66     4803.83     73.98 o 
   1   6  17      216.18      276.92     13.06 o 
   2   6  17     1144.19     1121.21     21.14 o 
   3   6  17      522.51      571.88     18.31 o 
   4   6  17      581.08      603.01     21.05 o 
   5   6  17     1453.94     1481.16     24.96 o 
   6   6  17       62.17       82.12     14.79 o 
   7   6  17       30.96       18.43     16.81 o 
   8   6  17      143.65      189.95     19.43 o 
   9   6  17        0.78       27.87     18.66 o 
  10   6  17        3.59       34.12     24.34 o 
   1   7  17      520.75      514.70     15.87 o 
   2   7  17       15.92        0.58     12.32 o 
   3   7  17     1154.74     1029.05     25.24 o 
   4   7  17       21.37       33.98     13.18 o 
   5   7  17      451.54      477.98     17.00 o 
   6   7  17       62.37       96.62     16.45 o 
   7   7  17      256.64      244.19     18.76 o 
   8   7  17       33.44       56.97     19.54 o 
   9   7  17       61.97       59.73     25.73 o 
   0   8  17     1412.95     1358.47     35.75 o 
   1   8  17      169.05      139.56     16.46 o 
   2   8  17       25.23        0.90     15.36 o 
   3   8  17       37.25       48.72     16.73 o 
   4   8  17      284.61      267.42     18.01 o 
   5   8  17       16.48        7.93     16.80 o 
   6   8  17       47.44       26.57     20.29 o 
   7   8  17       30.18       41.57     21.08 o 
   8   8  17       24.22       37.17     25.74 o 
   1   9  17      160.96      146.90     21.11 o 
   2   9  17      131.93      155.29     21.79 o 
   3   9  17       37.66       -4.31     21.29 o 
   4   9  17        4.24       -1.37     21.37 o 
   5   9  17      206.83      235.04     24.16 o 
   6   9  17      127.69      210.75     34.44 o 
   7   9  17       68.80      102.36     30.15 o 
   0  10  17        0.73       -9.75     31.93 o 
   1  10  17       61.87       41.04     23.59 o 
   2  10  17        2.41      -24.04     24.04 o 
   3  10  17      191.75      199.32     24.74 o 
   4  10  17        0.53      -23.75     23.75 o 
   5  10  17      204.51      208.39     26.58 o 
   1  11  17       18.26       14.95     25.88 o 
   2  11  17       56.37       49.10     26.55 o 
   0   0  18     4344.07     4670.68    109.66 o 
   1   0  18     3563.75     3812.06     58.12 o 
   2   0  18       13.31        6.03      7.93 o 
   3   0  18      930.08      866.12     21.41 o 
   4   0  18     7445.50     7086.20     88.11 o 
   5   0  18       42.45       50.73     12.98 o 
   6   0  18        6.15        7.82     12.04 o 
   7   0  18      357.46      419.30     18.35 o 
   8   0  18     1018.00     1017.20     27.82 o 
   9   0  18      204.20      200.48     18.66 o 
  10   0  18       13.06       38.29     18.44 o 
  11   0  18       19.36       17.12     21.03 o 
   1   1  18     1792.62     1997.79     22.94 o 
   2   1  18     1968.23     1883.28     21.76 o 
   3   1  18      827.17      882.33     13.07 o 
   4   1  18       10.40       13.94      6.95 o 
   5   1  18      188.82      182.82     10.22 o 
   6   1  18      385.57      390.55     13.14 o 
   7   1  18      901.77      872.58     19.70 o 
   8   1  18      107.96      100.91     12.32 o 
   9   1  18       57.15       62.67     13.19 o 
  10   1  18       20.03       26.37     14.15 o 
  11   1  18       37.66       31.58     16.09 o 
  12   1  18       14.71       35.61     28.81 o 
   0   2  18      779.81      697.17     21.51 o 
   1   2  18     1105.24     1157.59     18.63 o 
   2   2  18       19.55       25.17      7.63 o 
   3   2  18        5.21        7.87      7.26 o 
   4   2  18     4068.69     4161.31     45.38 o 
   5   2  18       40.57       41.89      8.96 o 
   6   2  18        3.86        6.27      9.22 o 
   7   2  18      145.66      171.62     11.30 o 
   8   2  18      473.37      489.65     16.29 o 
   9   2  18        6.89        7.16     12.98 o 
  10   2  18       47.07       58.20     14.62 o 
  11   2  18       22.01       40.35     16.25 o 
  12   2  18       48.90       68.47     31.07 o 
   1   3  18     1892.83     1935.42     26.54 o 
   2   3  18     5554.11     5360.91     52.71 o 
   3   3  18     1151.39     1068.92     20.90 o 
   4   3  18      432.18      424.26     11.17 o 
   5   3  18      629.17      638.19     15.56 o 
   6   3  18     1855.09     1920.51     28.91 o 
   7   3  18     1302.11     1310.44     22.09 o 
   8   3  18        3.47       17.37     11.31 o 
   9   3  18       45.64       38.14     12.66 o 
  10   3  18       98.86       98.60     17.56 o 
  11   3  18        1.89       20.89     21.51 o 
   0   4  18     1041.41     1033.18     22.19 o 
   1   4  18       38.39       52.08      8.51 o 
   2   4  18      313.85      347.91     10.90 o 
   3   4  18      248.32      259.46     10.41 o 
   4   4  18      238.41      235.23     10.91 o 
   5   4  18       17.84       35.59     11.01 o 
   6   4  18      160.62      125.99     12.57 o 
   7   4  18       57.65       46.47     12.84 o 
   8   4  18       48.62       70.22     13.76 o 
   9   4  18      149.42      117.19     15.59 o 
  10   4  18        0.52        1.10     15.92 o 
  11   4  18        0.20      -10.31     26.10 o 
   1   5  18      204.91      199.39     12.07 o 
   2   5  18     3363.92     3462.03     40.24 o 
   3   5  18      693.53      659.74     17.35 o 
   4   5  18       31.87       20.29     12.64 o 
   5   5  18       56.79       51.79     13.03 o 
   6   5  18      185.87      213.01     16.98 o 
   7   5  18       35.65       29.30     15.89 o 
   8   5  18       26.71       23.71     17.69 o 
   9   5  18       22.88       31.63     18.42 o 
  10   5  18      139.71      167.23     21.19 o 
   0   6  18     1680.37     1626.48     48.92 o 
   1   6  18      112.10      118.14     11.96 o 
   2   6  18      203.25      170.08     12.76 o 
   3   6  18     1632.11     1521.66     24.93 o 
   4   6  18      314.25      344.09     14.76 o 
   5   6  18      964.04      835.85     20.63 o 
   6   6  18       76.85       86.30     15.69 o 
   7   6  18       20.58       21.42     16.78 o 
   8   6  18       90.97       91.37     18.50 o 
   9   6  18        8.10       31.55     19.71 o 
  10   6  18       82.68       91.00     25.83 o 
   1   7  18       45.17        9.21     12.22 o 
   2   7  18      158.09      222.88     14.46 o 
   3   7  18       29.68       22.38     13.37 o 
   4   7  18       51.87       40.80     13.68 o 
   5   7  18        4.38       -5.84     13.72 o 
   6   7  18       95.82      134.97     19.31 o 
   7   7  18       29.17       43.93     17.83 o 
   8   7  18       14.99       23.01     19.37 o 
   9   7  18        4.22      -27.36     34.21 o 
   0   8  18     1584.09     1668.71     38.69 o 
   1   8  18       31.97        2.97     13.71 o 
   2   8  18       77.07       70.41     14.57 o 
   3   8  18      226.42      201.43     17.74 o 
   4   8  18      185.47      234.86     18.33 o 
   5   8  18      140.13      157.93     18.26 o 
   6   8  18        3.45       -2.43     20.22 o 
   7   8  18       79.35       92.71     23.08 o 
   8   8  18      114.86      131.69     27.60 o 
   1   9  18      103.50       84.74     21.73 o 
   2   9  18       50.40       35.25     21.15 o 
   3   9  18      218.76      178.39     26.43 o 
   4   9  18       34.94       63.01     30.59 o 
   5   9  18       54.28       40.07     23.29 o 
   6   9  18       18.44       -1.25     28.96 o 
   7   9  18       78.08       79.23     48.42 o 
   0  10  18       94.24       93.43     34.91 o 
   1  10  18       64.01       19.01     25.53 o 
   2  10  18        2.68       -2.23     24.20 o 
   3  10  18        1.43      -23.95     23.95 o 
   4  10  18       43.66       49.29     25.05 o 
   5  10  18       70.57       69.99     27.73 o 
   1   1  19      112.89      108.74     10.42 o 
   2   1  19     5671.68     5443.89     57.16 o 
   3   1  19       46.23       20.20      6.68 o 
   4   1  19       40.10       29.62      7.56 o 
   5   1  19      838.50      877.26     17.31 o 
   6   1  19     3610.35     3607.45     41.16 o 
   7   1  19       27.43       32.75     11.39 o 
   8   1  19        2.33      -11.76     11.76 o 
   9   1  19       52.13       56.51     13.53 o 
  10   1  19      187.68      212.54     16.53 o 
  11   1  19       53.98       80.28     16.78 o 
   0   2  19     1154.28     1079.97     26.04 o 
   1   2  19       78.64      105.12      8.74 o 
   2   2  19      771.90      759.68     15.64 o 
   3   2  19      132.81      142.54      9.09 o 
   4   2  19     9591.97     9575.02     96.63 o 
   5   2  19      753.29      770.04     16.70 o 
   6   2  19      733.50      679.69     16.54 o 
   7   2  19        6.63        6.94     10.36 o 
   8   2  19      220.08      238.74     14.96 o 
   9   2  19        0.01       11.55     13.55 o 
  10   2  19       54.14       59.66     15.22 o 
  11   2  19        0.02        7.16     18.46 o 
   1   3  19      234.28      251.32      9.68 o 
   2   3  19     1236.14     1288.80     19.96 o 
   3   3  19     1262.93     1314.82     19.03 o 
   4   3  19       69.32       76.94      8.72 o 
   5   3  19        1.45        1.83      9.30 o 
   6   3  19      235.73      276.70     12.22 o 
   7   3  19      264.95      265.04     12.88 o 
   8   3  19       15.38       19.08     11.89 o 
   9   3  19       73.74       71.96     15.14 o 
  10   3  19       43.95       45.21     15.76 o 
  11   3  19        1.54       -9.85     27.45 o 
   0   4  19     5753.99     5499.10     82.39 o 
   1   4  19      266.38      259.40     10.66 o 
   2   4  19       72.23       69.04      9.39 o 
   3   4  19       32.48       42.34      9.23 o 
   4   4  19     2358.02     2426.35     30.73 o 
   5   4  19       38.89       28.02     11.45 o 
   6   4  19       42.98       35.97     12.43 o 
   7   4  19        2.71        4.09     12.84 o 
   8   4  19      867.55      893.46     23.50 o 
   9   4  19        0.80      -10.37     15.02 o 
  10   4  19      101.45      106.86     17.33 o 
  11   4  19        0.68      -11.03     24.35 o 
   1   5  19       42.12       33.82     11.45 o 
   2   5  19      128.21      115.75     11.77 o 
   3   5  19      861.28      788.41     18.90 o 
   4   5  19        1.12       -3.42     11.63 o 
   5   5  19       92.43       94.99     15.79 o 
   6   5  19      220.60      194.13     17.28 o 
   7   5  19      171.72      168.23     17.87 o 
   8   5  19       62.15       91.98     18.50 o 
   9   5  19        3.51       19.67     19.01 o 
  10   5  19        7.92       17.55     24.54 o 
   0   6  19     1673.09     1821.00     39.11 o 
   1   6  19        7.04      -12.29     12.29 o 
   2   6  19        2.17      -12.20     12.20 o 
   3   6  19       12.19       37.81     12.58 o 
   4   6  19      534.02      570.91     18.58 o 
   5   6  19      184.09      217.26     16.46 o 
   6   6  19       18.98       -7.68     18.18 o 
   7   6  19       94.09       89.91     18.03 o 
   8   6  19      304.65      328.05     22.47 o 
   9   6  19        4.52      -12.51     19.95 o 
   1   7  19      133.61       87.10     13.60 o 
   2   7  19     2387.56     2352.58     32.51 o 
   3   7  19        0.23        7.25     14.62 o 
   4   7  19      197.71      222.34     19.99 o 
   5   7  19        0.13      -13.29     15.85 o 
   6   7  19      754.62      715.05     23.75 o 
   7   7  19        0.33        0.61     19.02 o 
   8   7  19      156.79      145.12     24.59 o 
   9   7  19        0.11      -25.24     49.58 o 
   0   8  19       69.44       25.52     20.90 o 
   1   8  19      102.37       96.30     15.12 o 
   2   8  19       17.92       19.97     14.56 o 
   3   8  19      300.39      284.59     18.68 o 
   4   8  19       39.26       38.15     17.52 o 
   5   8  19      228.95      237.44     19.25 o 
   6   8  19       76.52       49.66     21.67 o 
   7   8  19       17.61        7.26     22.95 o 
   8   8  19        3.76      -11.35     37.05 o 
   1   9  19       80.82       97.89     21.87 o 
   2   9  19      786.75      844.02     29.35 o 
   3   9  19      144.75      165.32     23.56 o 
   4   9  19       44.50       21.86     22.99 o 
   5   9  19        0.60      -21.38     22.68 o 
   6   9  19       79.85      126.19     34.10 o 
   0  10  19      475.76      437.35     38.20 o 
   1  10  19       72.87       56.87     27.62 o 
   2  10  19        8.63      -24.19     24.19 o 
   3  10  19        0.70      -18.90     24.77 o 
   4  10  19       35.38      -15.15     25.33 o 
   0   0  20     7145.30     7889.01    254.18 o 
   1   0  20    10154.44    10446.96    127.56 o 
   2   0  20       26.39       18.55      9.45 o 
   3   0  20       40.61       21.58     11.14 o 
   4   0  20     8228.58     8154.13    102.99 o 
   5   0  20      519.06      441.06     16.34 o 
   6   0  20     1169.88     1122.96     34.76 o 
   7   0  20        2.56       -6.59     13.74 o 
   8   0  20      401.07      431.77     25.42 o 
   9   0  20      453.73      463.25     38.75 o 
  10   0  20       45.49       77.01     24.16 o 
  11   0  20        0.57       41.08     25.80 o 
   1   1  20     1011.09     1062.86     23.01 o 
   2   1  20     1531.80     1541.85     27.52 o 
   3   1  20      312.82      304.04     10.48 o 
   4   1  20       31.77       25.52      7.87 o 
   5   1  20       75.59       74.03      9.69 o 
   6   1  20      123.03      134.31     10.86 o 
   7   1  20      504.62      506.01     17.16 o 
   8   1  20        0.32       21.61     12.75 o 
   9   1  20       52.18       25.68     13.87 o 
  10   1  20       88.99      115.00     15.80 o 
  11   1  20       27.50       38.56     24.33 o 
   0   2  20     2560.23     2733.67     46.65 o 
   1   2  20     2409.57     2508.45     31.00 o 
   2   2  20       28.71        4.94      8.92 o 
   3   2  20      131.62      124.32      9.61 o 
   4   2  20     1371.81     1428.09     21.72 o 
   5   2  20     1549.51     1557.39     24.45 o 
   6   2  20      109.24      102.74     10.93 o 
   7   2  20        2.99       -3.24     13.63 o 
   8   2  20      148.88      167.84     13.23 o 
   9   2  20        4.33        9.03     14.17 o 
  10   2  20       13.11       12.03     15.29 o 
  11   2  20        8.65       44.68     22.44 o 
   1   3  20      753.02      757.07     20.35 o 
   2   3  20     3350.14     3246.33     35.40 o 
   3   3  20     1311.19     1288.43     19.18 o 
   4   3  20       83.75       97.31      9.28 o 
   5   3  20      777.86      781.06     17.72 o 
   6   3  20      362.32      407.23     13.87 o 
   7   3  20     1206.19     1208.37     22.47 o 
   8   3  20       28.60       34.41     14.06 o 
   9   3  20        2.05      -11.46     14.93 o 
  10   3  20      157.71      200.24     22.11 o 
  11   3  20       24.60       14.68     23.67 o 
   0   4  20      543.16      510.70     20.53 o 
   1   4  20      417.08      479.67     14.50 o 
   2   4  20       16.65        8.04      9.33 o 
   3   4  20       84.20       86.93     10.50 o 
   4   4  20      140.47      153.17     11.44 o 
   5   4  20      192.35      196.40     13.70 o 
   6   4  20      104.84       87.29     13.37 o 
   7   4  20       86.76       70.08     17.95 o 
   8   4  20       54.71       75.06     15.14 o 
   9   4  20        0.10       -6.02     15.64 o 
  10   4  20       18.03       20.69     22.28 o 
   1   5  20      629.80      680.11     18.70 o 
   2   5  20     1656.99     1622.32     25.30 o 
   3   5  20      356.60      413.99     15.07 o 
   4   5  20       71.14       49.94     12.51 o 
   5   5  20      434.27      405.19     19.69 o 
   6   5  20      705.92      668.22     23.90 o 
   7   5  20      282.10      285.33     19.77 o 
   8   5  20        0.09       23.29     18.31 o 
   9   5  20       11.03       22.00     19.54 o 
  10   5  20       61.41       88.03     65.68 o 
   0   6  20     1204.24     1172.78     32.64 o 
   1   6  20       14.98       -2.56     12.50 o 
   2   6  20      120.21      123.84     13.33 o 
   3   6  20      602.42      610.60     18.45 o 
   4   6  20      776.14      715.46     23.59 o 
   5   6  20      387.17      408.32     19.12 o 
   6   6  20       14.38        2.53     17.49 o 
   7   6  20        9.64        8.76     18.46 o 
   8   6  20      141.64      138.85     20.52 o 
   9   6  20       18.92        9.48     25.10 o 
   1   7  20       51.66       48.24     13.58 o 
   2   7  20       32.11       42.28     13.89 o 
   3   7  20       52.20       66.13     14.54 o 
   4   7  20        0.66       -9.91     14.12 o 
   5   7  20      110.60       91.06     17.42 o 
   6   7  20       54.31       64.24     17.82 o 
   7   7  20       40.11       61.71     20.75 o 
   8   7  20        7.36       38.25     24.84 o 
   0   8  20     1482.15     1287.01     61.64 o 
   1   8  20      316.04      355.63     21.62 o 
   2   8  20      262.41      211.03     16.69 o 
   3   8  20      304.75      313.89     17.68 o 
   4   8  20      290.11      282.18     22.04 o 
   5   8  20      545.96      562.54     33.93 o 
   6   8  20        0.12        6.76     28.58 o 
   7   8  20        1.75        8.30     22.64 o 
   1   9  20        0.16       26.87     22.52 o 
   2   9  20      272.83      319.16     29.63 o 
   3   9  20        4.71      -22.91     22.91 o 
   4   9  20        6.87       18.01     23.36 o 
   5   9  20        4.00       -8.79     29.43 o 
   6   9  20      126.68      123.35     31.54 o 
   0  10  20       32.97       71.38     35.44 o 
   1  10  20      169.31      214.03     25.81 o 
   2  10  20        0.34      -22.88     24.52 o 
   3  10  20       23.82        3.03     26.14 o 
   1   1  21     3177.29     3295.26     47.47 o 
   2   1  21      717.20      793.15     18.28 o 
   3   1  21     4496.03     4321.74     52.43 o 
   4   1  21      395.46      419.21     12.69 o 
   5   1  21      285.16      291.59     12.80 o 
   6   1  21      347.43      354.98     13.40 o 
   7   1  21     1170.38     1200.03     22.01 o 
   8   1  21      166.93      174.47     14.77 o 
   9   1  21      151.38      181.03     15.60 o 
  10   1  21       26.49       39.41     15.80 o 
  11   1  21      296.42      279.31     42.77 o 
   0   2  21      563.79      628.55     22.52 o 
   1   2  21     5047.11     5114.28     55.16 o 
   2   2  21       58.16       69.74      9.55 o 
   3   2  21      239.61      204.54     12.70 o 
   4   2  21       18.64       15.09      9.46 o 
   5   2  21     2130.30     1989.04     27.56 o 
   6   2  21      267.03      263.41     12.61 o 
   7   2  21      171.06      194.90     12.94 o 
   8   2  21       91.90       80.84     12.94 o 
   9   2  21      161.14      186.34     14.92 o 
  10   2  21        1.19       22.14     15.99 o 
  11   2  21        0.95       -7.85     49.37 o 
   1   3  21       90.00      106.62      9.83 o 
   2   3  21      283.38      292.29     11.67 o 
   3   3  21       19.60       15.56     11.86 o 
   4   3  21        1.35       -9.24      9.57 o 
   5   3  21       96.09      113.73     11.22 o 
   6   3  21       79.80       81.77     11.73 o 
   7   3  21        6.11       -4.19     13.57 o 
   8   3  21        3.49       -0.79     14.45 o 
   9   3  21       29.71       54.50     18.75 o 
  10   3  21       41.85       39.12     17.30 o 
  11   3  21       42.26        2.08     32.83 o 
   0   4  21        2.93      -11.34     15.55 o 
   1   4  21     3730.20     3756.32     43.29 o 
   2   4  21       11.50        9.68     11.98 o 
   3   4  21      497.96      502.49     15.17 o 
   4   4  21       24.22       22.20     10.96 o 
   5   4  21      845.90      783.32     23.69 o 
   6   4  21        8.40       12.23     12.95 o 
   7   4  21      296.50      345.57     16.71 o 
   8   4  21        1.63       11.25     15.25 o 
   9   4  21      355.61      390.43     19.71 o 
  10   4  21       18.90       -0.92     23.71 o 
   1   5  21      539.21      513.65     15.76 o 
   2   5  21      696.37      675.32     21.01 o 
   3   5  21      740.36      655.86     18.72 o 
   4   5  21      233.41      231.66     15.22 o 
   5   5  21        0.91      -15.53     15.53 o 
   6   5  21      297.29      293.02     19.27 o 
   7   5  21      147.64      149.04     19.13 o 
   8   5  21       11.16       39.63     19.36 o 
   9   5  21        0.05        3.90     20.29 o 
  10   5  21       68.75       58.41     35.72 o 
   0   6  21       91.48      139.96     32.71 o 
   1   6  21      123.53      125.92     13.77 o 
   2   6  21      116.02      118.73     14.18 o 
   3   6  21     1102.75     1099.76     23.10 o 
   4   6  21      124.71      143.09     14.93 o 
   5   6  21      585.47      593.24     23.42 o 
   6   6  21        0.85       -6.17     17.60 o 
   7   6  21        1.64        7.25     19.27 o 
   8   6  21       76.53       76.61     21.33 o 
   9   6  21       65.15       66.05     26.21 o 
   1   7  21     1252.87     1183.49     35.49 o 
   2   7  21       85.88       50.59     14.70 o 
   3   7  21     1124.52     1101.36     29.25 o 
   4   7  21        3.70       -4.93     15.06 o 
   5   7  21       52.30       98.68     18.09 o 
   6   7  21        1.71        8.25     20.45 o 
   7   7  21      297.50      344.49     25.82 o 
   8   7  21        0.81       13.87     36.88 o 
   0   8  21      383.98      396.38     34.89 o 
   1   8  21      147.34      100.19     16.24 o 
   2   8  21       29.66       -7.90     15.61 o 
   3   8  21        7.26      -15.47     15.95 o 
   4   8  21      264.99      248.74     18.05 o 
   5   8  21      104.60       65.83     35.30 o 
   6   8  21        9.65        4.73     23.81 o 
   7   8  21        9.78      -17.06     27.17 o 
   1   9  21      195.10      208.93     24.47 o 
   2   9  21      120.57      138.27     27.91 o 
   3   9  21      124.09      173.18     23.73 o 
   4   9  21        8.66      -21.16     24.16 o 
   5   9  21       83.61      113.44     49.95 o 
   0  10  21       19.19        9.31     48.36 o 
   1  10  21      105.26      142.65     26.11 o 
   2  10  21        0.77      -17.26     25.16 o 
   3  10  21      140.64       98.24     39.54 o 
   0   0  22     3034.12     3063.92     61.74 o 
   1   0  22      959.86     1000.70     25.94 o 
   2   0  22      319.39      375.02     16.66 o 
   3   0  22     1475.91     1497.73     31.79 o 
   4   0  22     1334.76     1257.91     44.35 o 
   5   0  22     1108.13     1094.62     27.95 o 
   6   0  22       46.38       14.20     15.13 o 
   7   0  22       77.39      101.89     25.54 o 
   8   0  22       93.52      131.55     23.37 o 
   9   0  22      305.91      327.35     27.66 o 
  10   0  22       97.29      103.17     26.39 o 
   1   1  22      283.29      304.46     16.49 o 
   2   1  22      592.89      562.07     19.56 o 
   3   1  22      430.96      434.33     14.38 o 
   4   1  22       70.75       70.78     11.30 o 
   5   1  22       21.40        7.99     10.11 o 
   6   1  22       39.36       39.89     12.77 o 
   7   1  22       27.55       32.62     12.12 o 
   8   1  22       13.79        3.05     12.64 o 
   9   1  22       51.07       64.35     16.88 o 
  10   1  22       32.06       50.87     22.33 o 
  11   1  22        3.52       60.72     39.92 o 
   0   2  22      523.33      503.73     21.91 o 
   1   2  22      402.34      524.11     15.57 o 
   2   2  22        1.03       -9.11      9.11 o 
   3   2  22       25.07       23.08      9.56 o 
   4   2  22      744.28      738.96     17.40 o 
   5   2  22      168.77      147.94     11.69 o 
   6   2  22        0.80        3.89     11.16 o 
   7   2  22      263.09      274.69     14.19 o 
   8   2  22      111.46      117.54     13.97 o 
   9   2  22      289.02      294.43     16.47 o 
  10   2  22        2.00        6.25     15.36 o 
  11   2  22        5.86      -20.41     31.58 o 
   1   3  22     1349.04     1385.23     25.45 o 
   2   3  22     1117.46     1064.61     35.42 o 
   3   3  22      475.21      457.80     13.84 o 
   4   3  22      396.26      357.23     13.26 o 
   5   3  22      121.82      119.34     14.18 o 
   6   3  22       23.71       27.61     13.26 o 
   7   3  22      114.79      124.12     14.95 o 
   8   3  22        0.59        9.50     15.14 o 
   9   3  22       20.22       21.72     16.52 o 
  10   3  22       12.83       23.15     23.41 o 
   0   4  22       86.30      122.19     17.78 o 
   1   4  22      935.92      871.37     22.14 o 
   2   4  22       11.90      -10.21     12.41 o 
   3   4  22      169.63      128.82     13.35 o 
   4   4  22      590.06      596.20     17.21 o 
   5   4  22       50.40       44.96     13.39 o 
   6   4  22       72.90       94.67     14.69 o 
   7   4  22      107.54      111.38     15.73 o 
   8   4  22       42.64       50.82     16.37 o 
   9   4  22       24.23       33.88     17.11 o 
  10   4  22        8.86       -3.05     23.79 o 
   1   5  22      251.83      243.97     14.14 o 
   2   5  22     2128.26     2185.08     50.52 o 
   3   5  22      992.98      939.15     22.59 o 
   4   5  22      535.97      557.21     18.96 o 
   5   5  22      153.70      149.91     18.42 o 
   6   5  22      303.70      348.97     25.84 o 
   7   5  22      128.85      127.36     19.15 o 
   8   5  22       15.35        5.99     19.71 o 
   9   5  22       13.43        4.76     24.66 o 
   0   6  22       23.36       32.74     19.60 o 
   1   6  22      629.31      613.03     22.92 o 
   2   6  22        3.96       -4.07     14.89 o 
   3   6  22      379.48      397.58     19.90 o 
   4   6  22        2.42      -14.15     14.15 o 
   5   6  22      504.39      419.77     22.28 o 
   6   6  22       10.16      -18.71     18.71 o 
   7   6  22       18.77       36.49     20.28 o 
   8   6  22        0.25      -20.80     20.80 o 
   9   6  22        8.99      -35.06     35.06 o 
   1   7  22        0.43       -4.08     14.77 o 
   2   7  22      911.77      895.23     29.89 o 
   3   7  22       12.21       25.47     15.48 o 
   4   7  22       55.08       36.15     15.93 o 
   5   7  22        2.36      -12.96     17.92 o 
   6   7  22      387.48      380.27     23.97 o 
   7   7  22        3.43       23.32     21.57 o 
   8   7  22       67.14      136.90     45.68 o 
   0   8  22      605.07      674.45     34.02 o 
   1   8  22       59.45       49.26     16.52 o 
   2   8  22      139.92      125.99     16.71 o 
   3   8  22      309.19      319.07     18.79 o 
   4   8  22       64.52      112.32     17.90 o 
   5   8  22      218.38      200.62     28.06 o 
   6   8  22       17.88      -15.39     36.15 o 
   1   9  22      186.33      177.70     24.53 o 
   2   9  22       26.99       52.56     22.92 o 
   3   9  22      271.68      226.85     25.48 o 
   4   9  22       16.36       31.28     24.72 o 
   5   9  22       75.14       60.06     31.17 o 
   0  10  22       76.75       54.49     55.39 o 
   1  10  22       11.95      -22.11     26.29 o 
   1   1  23      255.26      286.27     13.94 o 
   2   1  23     4850.12     4904.64     58.98 o 
   3   1  23        3.71       -6.61      9.89 o 
   4   1  23        9.17       -7.85      8.10 o 
   5   1  23        8.93       -7.30     11.13 o 
   6   1  23     2356.49     2371.19     32.04 o 
   7   1  23        5.90       -2.07     13.45 o 
   8   1  23      293.28      298.53     17.09 o 
   9   1  23        2.73       -7.28     15.40 o 
  10   1  23        3.94      -17.98     19.68 o 
   0   2  23     1027.32      974.53     40.41 o 
   1   2  23      374.92      417.91     13.11 o 
   2   2  23       71.69       52.25     10.03 o 
   3   2  23      306.04      300.25     14.56 o 
   4   2  23     1952.56     1921.92     27.54 o 
   5   2  23       98.18      123.36     12.17 o 
   6   2  23      139.91      127.20     12.84 o 
   7   2  23        0.98        8.03     12.87 o 
   8   2  23       94.17      101.57     14.28 o 
   9   2  23       55.56       31.96     14.86 o 
  10   2  23        0.93       -3.51     19.35 o 
   1   3  23      146.82      166.53     11.38 o 
   2   3  23      160.61      214.68     11.85 o 
   3   3  23       26.52       11.69     10.44 o 
   4   3  23      128.08       98.47     11.71 o 
   5   3  23       56.55       41.54     13.44 o 
   6   3  23       55.69       52.88     14.07 o 
   7   3  23       41.80       39.23     15.41 o 
   8   3  23        0.13        5.17     15.95 o 
   9   3  23        2.42       22.70     17.46 o 
  10   3  23        0.63      -24.15     24.15 o 
   0   4  23     2847.37     3000.84     75.34 o 
   1   4  23       26.16       14.09     13.03 o 
   2   4  23      162.56      144.82     14.22 o 
   3   4  23      246.42      237.83     18.56 o 
   4   4  23     1321.75     1302.23     56.55 o 
   5   4  23      610.52      575.73     19.52 o 
   6   4  23       91.61       90.76     21.93 o 
   7   4  23        0.72      -10.70     15.45 o 
   8   4  23      105.42      146.90     17.78 o 
   9   4  23        3.10       15.34     17.80 o 
  10   4  23        2.40        4.01     47.31 o 
   1   5  23      270.73      264.18     14.98 o 
   2   5  23      191.39      156.01     14.48 o 
   3   5  23      107.75       99.61     15.26 o 
   4   5  23       70.96       62.52     15.32 o 
   5   5  23      213.86      203.27     24.16 o 
   6   5  23       75.40       58.65     18.99 o 
   7   5  23      136.28      108.34     20.07 o 
   8   5  23        0.43       -2.65     20.36 o 
   9   5  23       20.47       12.88     34.55 o 
   0   6  23     2948.97     3099.14     55.59 o 
   1   6  23        3.14       -3.51     14.31 o 
   2   6  23       41.95       25.01     14.38 o 
   3   6  23       76.73       65.54     15.12 o 
   4   6  23      449.09      539.64     22.19 o 
   5   6  23       56.01       40.74     19.03 o 
   6   6  23       81.21       67.88     20.42 o 
   7   6  23        4.42        8.05     21.22 o 
   8   6  23       25.39       71.46     25.44 o 
   1   7  23       78.20       45.71     15.72 o 
   2   7  23      663.20      691.90     21.04 o 
   3   7  23        5.08        5.39     15.82 o 
   4   7  23        4.78       -4.15     15.86 o 
   5   7  23      181.35      199.09     19.87 o 
   6   7  23      118.33       92.23     21.83 o 
   7   7  23       30.56       19.22     21.62 o 
   0   8  23      104.84      100.83     24.37 o 
   1   8  23       54.25       47.64     17.01 o 
   2   8  23       52.32       39.04     17.24 o 
   3   8  23      193.54      185.14     18.44 o 
   4   8  23       30.08       23.07     17.38 o 
   5   8  23      106.16      136.30     22.41 o 
   6   8  23       45.47        6.18     31.42 o 
   1   9  23       22.87       39.24     24.37 o 
   2   9  23       57.77       69.26     24.78 o 
   3   9  23        6.52       16.72     35.13 o 
   4   9  23       36.33       39.80     25.20 o 
   0   0  24     2742.64     2743.88     84.80 o 
   1   0  24       51.76       34.16     17.76 o 
   2   0  24        9.67       -4.27     17.14 o 
   3   0  24      602.31      547.25     29.41 o 
   4   0  24     6328.38     6347.83    119.02 o 
   5   0  24      314.56      312.44     18.97 o 
   6   0  24      208.83      207.69     19.23 o 
   7   0  24       11.46       12.56     17.94 o 
   8   0  24      138.27      144.41     20.73 o 
   9   0  24       86.10       72.32     21.44 o 
  10   0  24       18.27      -28.93     38.86 o 
   1   1  24        3.61        8.75     11.88 o 
   2   1  24      648.76      678.72     28.30 o 
   3   1  24      179.42      182.04     15.48 o 
   4   1  24      181.66      183.03     13.51 o 
   5   1  24        1.71      -12.25     12.25 o 
   6   1  24      536.33      573.32     18.67 o 
   7   1  24       14.89       34.62     14.49 o 
   8   1  24        1.93      -15.17     15.17 o 
   9   1  24        4.39       -5.73     16.08 o 
  10   1  24       19.11       27.83     23.45 o 
   0   2  24     3069.51     3233.14     54.34 o 
   1   2  24      176.72      180.90     11.54 o 
   2   2  24       15.95       -1.57     10.04 o 
   3   2  24        7.56      -10.11     10.11 o 
   4   2  24      823.62      846.13     19.48 o 
   5   2  24        5.45      -13.02     13.02 o 
   6   2  24        2.35       -4.26     12.35 o 
   7   2  24      221.14      204.35     15.15 o 
   8   2  24      126.04      158.19     15.45 o 
   9   2  24       40.41       40.91     16.71 o 
  10   2  24        2.70       -6.02     43.08 o 
   1   3  24       30.34       38.29     10.53 o 
   2   3  24     2834.13     2826.24     35.57 o 
   3   3  24      833.68      770.24     31.50 o 
   4   3  24       24.25       -1.53     13.07 o 
   5   3  24       92.37       79.53     14.21 o 
   6   3  24      805.16      776.66     23.04 o 
   7   3  24       17.32       15.39     16.44 o 
   8   3  24       49.02       38.34     16.61 o 
   9   3  24        1.86      -13.07     17.38 o 
  10   3  24      111.70       92.50     33.82 o 
   0   4  24       92.91       50.86     21.09 o 
   1   4  24       69.13       43.28     15.50 o 
   2   4  24       33.93       16.30     14.78 o 
   3   4  24      182.86      156.34     16.83 o 
   4   4  24       31.01        8.58     15.98 o 
   5   4  24      224.69      232.23     19.24 o 
   6   4  24       30.63       22.61     17.96 o 
   7   4  24       52.30       46.18     19.21 o 
   8   4  24        0.53       12.24     20.04 o 
   9   4  24        2.08      -32.55     32.55 o 
   1   5  24      103.09      135.98     17.06 o 
   2   5  24     1060.51     1119.47     30.43 o 
   3   5  24      166.37      215.08     17.73 o 
   4   5  24        0.40      -17.73     20.98 o 
   5   5  24       68.82       46.74     21.86 o 
   6   5  24      612.24      631.41     25.49 o 
   7   5  24       31.10       19.12     20.38 o 
   8   5  24        4.85        5.75     21.38 o 
   9   5  24       33.69       23.54     36.85 o 
   0   6  24     1989.51     1974.18     44.33 o 
   1   6  24      117.90       65.69     15.00 o 
   2   6  24      178.00      175.04     16.35 o 
   3   6  24        2.51      -17.47     17.47 o 
   4   6  24      546.29      501.60     23.56 o 
   5   6  24       17.74       35.60     22.51 o 
   6   6  24       22.75        0.01     20.49 o 
   7   6  24       66.31       74.57     22.13 o 
   8   6  24      153.81      137.76     36.74 o 
   1   7  24      269.19      259.29     17.83 o 
   2   7  24        9.22      -15.93     15.93 o 
   3   7  24      509.82      548.82     20.45 o 
   4   7  24       63.78       57.35     17.40 o 
   5   7  24       41.25       -4.29     20.93 o 
   6   7  24        6.20       44.04     22.83 o 
   7   7  24       54.45       34.91     28.36 o 
   0   8  24     1038.53     1000.65     36.75 o 
   1   8  24       39.55       24.64     16.81 o 
   2   8  24        1.44      -17.41     17.41 o 
   3   8  24       36.62       42.98     17.93 o 
   4   8  24      279.16      228.24     19.95 o 
   5   8  24      239.00      285.41     24.36 o 
   1   9  24       31.17       35.58     37.69 o 
   2   9  24      190.31      124.00     25.51 o 
   3   9  24       12.71       -4.92     41.02 o 
   1   1  25     1688.77     1676.08     47.42 o 
   2   1  25     1279.94     1300.77     28.04 o 
   3   1  25     2707.43     2500.71     35.96 o 
   4   1  25       11.38        9.46     20.37 o 
   5   1  25       77.84       92.56     13.85 o 
   6   1  25       64.54       86.12     14.50 o 
   7   1  25      388.47      423.82     18.46 o 
   8   1  25       52.01       61.51     16.43 o 
   9   1  25       13.75       34.70     17.21 o 
  10   1  25      129.83      118.14     30.79 o 
   0   2  25     2098.36     2188.75     56.90 o 
   1   2  25      839.49      829.96     19.24 o 
   2   2  25       38.83       38.58     10.85 o 
   3   2  25      218.32      212.84     15.83 o 
   4   2  25      193.39      184.97     17.04 o 
   5   2  25       76.31       54.23     12.70 o 
   6   2  25       13.91       -5.73     12.96 o 
   7   2  25      178.76      183.91     16.73 o 
   8   2  25      228.46      225.23     18.00 o 
   9   2  25      264.72      266.49     21.95 o 
  10   2  25       31.89       38.12     45.20 o 
   1   3  25      399.39      456.34     14.53 o 
   2   3  25      143.89      162.86     12.97 o 
   3   3  25      967.19      970.04     24.10 o 
   4   3  25       14.18      -13.03     13.14 o 
   5   3  25        3.17        0.06     14.30 o 
   6   3  25      159.82      168.30     16.37 o 
   7   3  25        2.02       -8.09     15.84 o 
   8   3  25        0.07       -4.09     17.10 o 
   9   3  25       49.66       24.66     24.08 o 
   0   4  25      793.48      807.01     48.42 o 
   1   4  25      289.24      301.56     18.15 o 
   2   4  25        7.73        1.49     15.26 o 
   3   4  25      771.41      749.42     35.71 o 
   4   4  25      732.68      658.71     24.52 o 
   5   4  25      548.41      519.43     44.61 o 
   6   4  25        1.16      -20.34     20.34 o 
   7   4  25      109.90      112.25     32.47 o 
   8   4  25      198.53      210.24     22.65 o 
   9   4  25       85.38       50.20     34.05 o 
   1   5  25       44.12       38.70     15.42 o 
   2   5  25      595.90      581.69     20.06 o 
   3   5  25        4.68       -9.91     15.55 o 
   4   5  25       70.78       48.22     19.14 o 
   5   5  25       25.00        9.19     18.53 o 
   6   5  25       25.28       19.85     20.04 o 
   7   5  25       15.25       -9.12     30.93 o 
   8   5  25        3.61      -39.92     78.46 o 
   0   6  25       69.29       48.49     22.20 o 
   1   6  25      333.70      400.52     18.20 o 
   2   6  25       68.86       61.39     19.73 o 
   3   6  25      615.23      691.02     36.75 o 
   4   6  25       31.45       12.71     24.77 o 
   5   6  25      378.46      467.10     24.75 o 
   6   6  25       41.04       -8.95     20.89 o 
   7   6  25       35.22       36.28     26.32 o 
   1   7  25      304.46      344.49     20.22 o 
   2   7  25      747.23      713.33     21.89 o 
   3   7  25      381.35      401.85     19.77 o 
   4   7  25       50.60       19.15     20.78 o 
   5   7  25       40.84       13.65     21.56 o 
   6   7  25      148.79      221.41     41.82 o 
   0   8  25      472.03      459.33     29.56 o 
   1   8  25       23.49       -4.91     17.88 o 
   2   8  25      120.58       42.59     18.30 o 
   3   8  25        1.92      -11.86     18.13 o 
   4   8  25        3.35      -14.41     20.30 o 
   5   8  25        0.13      -26.65     26.65 o 
   1   9  25      112.49      136.12     25.06 o 
   2   9  25      158.33      160.44     32.21 o 
   0   0  26      220.47      221.97     30.52 o 
   1   0  26     3756.08     4013.40     81.42 o 
   2   0  26      189.07      211.18     22.27 o 
   3   0  26      140.05      142.20     33.84 o 
   4   0  26      197.80      146.06     25.19 o 
   5   0  26     1979.77     1906.38     96.57 o 
   6   0  26      437.29      427.42     29.46 o 
   7   0  26      335.08      413.04     30.38 o 
   8   0  26       79.15       78.21     27.13 o 
   9   0  26       82.20      123.27     38.33 o 
   1   1  26      211.48      248.84     15.92 o 
   2   1  26       52.01       49.98     13.83 o 
   3   1  26      710.42      654.71     27.12 o 
   4   1  26       91.84       87.07     18.10 o 
   5   1  26      207.39      202.89     15.65 o 
   6   1  26       14.58       -0.39     14.75 o 
   7   1  26      416.68      439.72     19.31 o 
   8   1  26        1.12       17.05     19.84 o 
   9   1  26        0.17      -19.30     19.30 o 
   0   2  26       56.68       74.50     15.82 o 
   1   2  26     2199.75     2236.99     30.62 o 
   2   2  26       34.05       14.66     11.10 o 
   3   2  26      216.72      226.86     13.29 o 
   4   2  26      124.79      140.51     12.99 o 
   5   2  26      494.55      524.55     34.98 o 
   6   2  26       30.14       14.89     15.19 o 
   7   2  26        6.02       24.86     15.98 o 
   8   2  26       22.21       14.89     17.09 o 
   9   2  26      107.76      178.00     47.10 o 
   1   3  26     2012.58     2012.55     28.87 o 
   2   3  26        0.37       -3.05     12.59 o 
   3   3  26     1735.28     1592.47     38.16 o 
   4   3  26        0.12      -13.76     13.76 o 
   5   3  26      303.70      368.97     18.31 o 
   6   3  26       75.91       64.15     20.28 o 
   7   3  26      832.66      821.69     26.12 o 
   8   3  26        9.65        5.43     17.71 o 
   9   3  26        2.02       32.01     51.65 o 
   0   4  26       68.26       91.50     24.37 o 
   1   4  26      113.89      113.59     16.90 o 
   2   4  26       11.32        1.46     15.76 o 
   3   4  26       41.38       17.07     16.72 o 
   4   4  26      248.09      253.53     19.70 o 
   5   4  26       26.83       15.05     18.19 o 
   6   4  26        0.74      -10.70     19.56 o 
   7   4  26        3.77      -13.80     20.21 o 
   8   4  26       29.53      -28.71     43.19 o 
   1   5  26      674.06      691.92     25.11 o 
   2   5  26      104.90       90.83     17.74 o 
   3   5  26      454.46      484.27     27.65 o 
   4   5  26       29.84        5.98     23.27 o 
   5   5  26      206.62      210.65     31.73 o 
   6   5  26       80.17       70.69     21.12 o 
   7   5  26      229.66      212.25     26.61 o 
   8   5  26       35.87       -5.07     34.60 o 
   0   6  26       19.18      -11.14     22.16 o 
   1   6  26      404.14      369.39     18.54 o 
   2   6  26       37.50       67.12     29.91 o 
   3   6  26      214.40      224.29     33.88 o 
   4   6  26      137.72      114.79     21.26 o 
   5   6  26      441.64      436.38     35.25 o 
   6   6  26        9.79      -18.81     21.32 o 
   7   6  26       37.04       16.99     64.73 o 
   1   7  26        9.43       -2.28     21.05 o 
   2   7  26      247.94      286.35     19.21 o 
   3   7  26       10.54       -5.72     25.76 o 
   4   7  26        2.40       -7.35     21.26 o 
   5   7  26       23.60      -20.46     21.78 o 
   6   7  26      184.33      240.27     87.17 o 
   0   8  26       73.53       53.57     26.07 o 
   1   8  26      220.91      212.32     19.78 o 
   2   8  26       28.30       29.50     22.73 o 
   3   8  26      298.58      301.70     20.79 o 
   4   8  26        2.66      -23.38     23.78 o 
   1   1  27      160.97      229.41     19.33 o 
   2   1  27      178.68      204.62     33.47 o 
   3   1  27       22.36       19.94     14.52 o 
   4   1  27       41.04       -6.60     25.19 o 
   5   1  27      294.49      308.73     35.19 o 
   6   1  27       72.19       86.17     20.88 o 
   7   1  27      183.45      202.83     18.22 o 
   8   1  27        0.85       -7.01     17.20 o 
   9   1  27       14.73       21.75     29.45 o 
   0   2  27      992.68     1017.66     29.66 o 
   1   2  27       64.43       90.24     12.01 o 
   2   2  27        0.20      -12.34     12.34 o 
   3   2  27      824.58      776.81     26.10 o 
   4   2  27      183.60      173.75     15.53 o 
   5   2  27      308.92      288.30     20.99 o 
   6   2  27       49.84       12.53     15.73 o 
   7   2  27       22.87        6.67     18.54 o 
   8   2  27       10.04       37.02     20.00 o 
   9   2  27       19.71      -39.28     43.61 o 
   1   3  27       13.07       10.22     12.95 o 
   2   3  27       85.79      110.04     14.30 o 
   3   3  27        0.59       18.41     14.09 o 
   4   3  27        2.95      -10.88     19.54 o 
   5   3  27       30.85       16.35     15.51 o 
   6   3  27      349.20      376.22     22.31 o 
   7   3  27        9.01        8.39     17.31 o 
   8   3  27        2.33       23.53     27.84 o 
   0   4  27      465.30      556.09     30.20 o 
   1   4  27      590.39      521.12     20.89 o 
   2   4  27       22.59        3.00     27.88 o 
   3   4  27      285.58      260.48     19.74 o 
   4   4  27      521.09      527.62     27.96 o 
   5   4  27      283.16      266.46     29.98 o 
   6   4  27       42.78       13.64     20.27 o 
   7   4  27       10.20      -10.95     21.28 o 
   8   4  27       21.45       15.52     33.49 o 
   1   5  27      330.50      284.44     20.16 o 
   2   5  27       27.18       -3.95     18.21 o 
   3   5  27      273.04      240.96     27.89 o 
   4   5  27        6.10      -18.89     18.89 o 
   5   5  27       69.94       44.13     24.04 o 
   6   5  27       72.16       50.93     21.60 o 
   7   5  27      186.94      120.85     34.50 o 
   0   6  27      625.81      680.28     38.36 o 
   1   6  27       76.86      107.94     18.32 o 
   2   6  27       11.31      -10.90     17.60 o 
   3   6  27       63.53       19.50     18.87 o 
   4   6  27      364.40      411.43     24.35 o 
   5   6  27       37.92        3.05     21.57 o 
   6   6  27       20.13       -1.58     33.01 o 
   1   7  27      105.55       74.21     18.28 o 
   2   7  27      275.67      298.20     34.84 o 
   3   7  27      147.78      136.44     51.49 o 
   4   7  27       23.74      -21.53     21.53 o 
   5   7  27       71.70       33.36     41.55 o 
   0   8  27       21.34       23.38     62.14 o 
   1   8  27       47.81       13.93     19.83 o 
   2   8  27        0.43      -19.00     19.00 o 
   3   8  27       69.92       88.65     21.98 o 
   0   0  28      695.56      696.64     47.52 o 
   1   0  28      148.12      128.89     22.17 o 
   2   0  28       22.12        4.87     20.22 o 
   3   0  28       33.34       -4.15     23.28 o 
   4   0  28      851.98      841.96     44.35 o 
   5   0  28       96.71       65.00     26.61 o 
   6   0  28        1.04      -24.74     24.74 o 
   7   0  28       12.26        2.73     27.27 o 
   8   0  28      369.43      434.06     34.76 o 
   1   1  28       36.57       51.13     14.82 o 
   2   1  28      187.88      234.71     24.74 o 
   3   1  28      119.58       94.52     17.10 o 
   4   1  28       31.04       14.46     19.81 o 
   5   1  28        6.16      -16.88     16.88 o 
   6   1  28      170.57      138.92     19.52 o 
   7   1  28       35.79        0.55     20.03 o 
   8   1  28        6.85       -5.44     23.78 o 
   9   1  28        2.87       22.39     42.77 o 
   0   2  28       97.62      115.04     22.15 o 
   1   2  28      395.11      396.47     18.37 o 
   2   2  28      274.19      252.50     15.33 o 
   3   2  28       22.21       22.28     13.92 o 
   4   2  28      913.33      913.00     34.15 o 
   5   2  28       50.61       40.16     15.76 o 
   6   2  28      139.17      125.65     27.19 o 
   7   2  28        4.06      -21.20     27.57 o 
   8   2  28       23.87       51.76     29.91 o 
   1   3  28       50.07       38.24     15.94 o 
   2   3  28     1624.95     1650.43     29.69 o 
   3   3  28       14.71        7.21     14.16 o 
   4   3  28      157.83      157.62     16.44 o 
   5   3  28        1.68      -15.87     15.87 o 
   6   3  28      234.52      276.83     43.97 o 
   7   3  28        1.05        8.21     30.48 o 
   8   3  28       23.05       31.70     29.08 o 
   0   4  28       36.67       37.59     23.78 o 
   1   4  28      289.16      320.75     19.58 o 
   2   4  28       33.72       36.44     17.42 o 
   3   4  28      117.23       76.11     17.96 o 
   4   4  28        3.64      -30.27     30.27 o 
   5   4  28      228.88      221.78     21.50 o 
   6   4  28        0.29      -26.63     26.63 o 
   7   4  28        0.22       -1.68     41.82 o 
   1   5  28        0.41       12.31     20.84 o 
   2   5  28      774.34      851.32     31.52 o 
   3   5  28        1.51      -18.66     18.66 o 
   4   5  28       31.41        4.91     24.51 o 
   5   5  28        2.77      -22.65     22.65 o 
   6   5  28      101.35      115.51     29.62 o 
   7   5  28        0.27      -33.88     33.88 o 
   0   6  28      309.05      276.49     30.50 o 
   1   6  28      160.07      161.13     20.86 o 
   2   6  28        3.32      -19.31     19.31 o 
   3   6  28       29.42       -2.47     20.00 o 
   4   6  28      211.83      219.24     31.60 o 
   5   6  28       25.47       40.79     50.41 o 
   6   6  28        8.91       14.36     35.47 o 
   1   7  28      113.32      105.85     19.11 o 
   2   7  28       50.64       54.74     28.94 o 
   3   7  28       32.30       17.90     27.15 o 
   4   7  28        1.47      -26.92     31.95 o 
   0   8  28      312.32      327.74     59.29 o 
   1   8  28       15.23       78.16     25.19 o 
   1   1  29      291.16      294.08     17.79 o 
   2   1  29     1650.42     1722.55     33.97 o 
   3   1  29       37.76        6.64     15.71 o 
   4   1  29      179.89      177.06     22.85 o 
   5   1  29       80.02       52.51     21.08 o 
   6   1  29      300.00      292.93     30.93 o 
   7   1  29        9.59        4.95     25.09 o 
   8   1  29       59.77        9.19     43.72 o 
   0   2  29     1065.02     1135.00     50.05 o 
   1   2  29        8.20       -4.38     14.83 o 
   2   2  29      170.35      178.57     16.97 o 
   3   2  29       11.85       -4.28     15.47 o 
   4   2  29      335.75      334.77     33.62 o 
   5   2  29        1.62      -12.42     15.73 o 
   6   2  29        1.76       -9.54     20.69 o 
   7   2  29        0.50        2.37     28.33 o 
   8   2  29       22.12       27.77     29.64 o 
   1   3  29       85.24       87.91     16.54 o 
   2   3  29       26.30       49.61     16.88 o 
   3   3  29      162.14      170.53     21.72 o 
   4   3  29        8.23        1.06     17.19 o 
   5   3  29       90.88       94.64     21.52 o 
   6   3  29       10.50      -20.07     27.45 o 
   7   3  29       41.69       68.93     29.47 o 
   0   4  29     2040.12     1990.67     53.25 o 
   1   4  29       70.81       93.34     17.72 o 
   2   4  29       91.91       62.30     18.41 o 
   3   4  29        9.09       -8.71     17.59 o 
   4   4  29      562.28      553.66     23.97 o 
   5   4  29       36.42       -5.44     20.74 o 
   6   4  29       28.31       -6.91     31.46 o 
   7   4  29       39.42       28.93     32.59 o 
   1   5  29       48.29       23.87     20.30 o 
   2   5  29      828.35      734.67     27.87 o 
   3   5  29       38.09       44.56     24.42 o 
   4   5  29       75.54       58.90     21.74 o 
   5   5  29       32.66        3.02     21.58 o 
   6   5  29      169.00      178.64     34.37 o 
   0   6  29       36.15       48.90     28.37 o 
   1   6  29      202.30      268.00     22.21 o 
   2   6  29        8.94      -19.77     19.77 o 
   3   6  29       79.09       63.85     21.10 o 
   4   6  29       34.00       25.72     24.85 o 
   5   6  29       51.32       12.12     33.63 o 
   1   7  29       33.22       46.52     20.07 o 
   2   7  29      212.17      224.90     32.11 o 
   3   7  29       41.84       27.83     43.27 o 
   0   0  30     1214.36     1251.14     60.82 o 
   1   0  30     2097.82     2081.33     53.34 o 
   2   0  30       22.41       11.55     54.49 o 
   3   0  30       75.47       91.32     35.80 o 
   4   0  30        3.33        5.96     24.11 o 
   5   0  30       45.91      -19.93     25.91 o 
   6   0  30        0.18       -0.86     59.82 o 
   7   0  30      308.96      296.51     61.41 o 
   1   1  30        3.44       -7.90     15.21 o 
   2   1  30       54.70       59.41     16.78 o 
   3   1  30        1.62        9.04     16.05 o 
   4   1  30       20.42       -2.48     30.67 o 
   5   1  30       26.83       -6.75     31.31 o 
   6   1  30       17.37        0.52     29.78 o 
   7   1  30        0.88      -29.88     29.88 o 
   8   1  30        1.34      -30.62     45.30 o 
   0   2  30      242.19      289.94     26.39 o 
   1   2  30      452.40      488.89     20.25 o 
   2   2  30      126.10      142.16     17.15 o 
   3   2  30      479.14      483.76     29.94 o 
   4   2  30       16.24      -17.05     17.05 o 
   5   2  30      354.83      374.73     29.65 o 
   6   2  30        0.36      -22.75     22.75 o 
   7   2  30       24.37       63.46     40.97 o 
   1   3  30      241.69      281.20     26.75 o 
   2   3  30      188.40      228.03     41.65 o 
   3   3  30      329.08      311.40     24.15 o 
   4   3  30        1.34        1.47     38.13 o 
   5   3  30       84.97       57.24     25.79 o 
   6   3  30      151.59      121.87     45.99 o 
   7   3  30       33.13        9.61     44.35 o 
   0   4  30      218.88      230.32     27.24 o 
   1   4  30        5.32        3.62     17.33 o 
   2   4  30        2.54      -17.40     17.40 o 
   3   4  30        6.34      -13.51     18.21 o 
   4   4  30      111.98       91.74     20.59 o 
   5   4  30       12.40      -23.81     29.74 o 
   6   4  30       18.87      118.38     44.14 o 
   1   5  30      354.93      423.49     42.02 o 
   2   5  30        9.18        1.99     18.94 o 
   3   5  30      355.32      407.54     23.57 o 
   4   5  30       21.33      -29.09     29.09 o 
   5   5  30      178.17      253.99     34.42 o 
   0   6  30      352.63      380.32     33.01 o 
   1   6  30      178.27      160.95     22.93 o 
   2   6  30        1.28      -12.41     42.56 o 
   3   6  30       36.02      -19.50     29.48 o 
   4   6  30      208.89      167.55     33.45 o 
   1   7  30       83.26       60.79     31.35 o 
   2   7  30       89.83       80.65     33.36 o 
   1   1  31      776.10      794.34     31.73 o 
   2   1  31      223.62      255.40     22.32 o 
   3   1  31     1154.13     1090.34     29.54 o 
   4   1  31       32.77        4.52     29.87 o 
   5   1  31      107.47      108.07     20.42 o 
   6   1  31       49.73       -7.20     44.84 o 
   7   1  31      191.93      245.62     49.84 o 
   0   2  31        8.51       22.31     23.02 o 
   1   2  31      151.15      137.43     17.06 o 
   2   2  31       16.63        6.00     18.07 o 
   3   2  31      230.85      209.72     18.85 o 
   4   2  31        0.58       -8.12     32.13 o 
   5   2  31      461.75      447.31     58.54 o 
   6   2  31       34.49      -45.19     61.41 o 
   7   2  31      103.96      212.68     45.20 o 
   1   3  31      235.77      292.75     40.39 o 
   2   3  31       95.44      126.68     26.75 o 
   3   3  31      119.34      126.35     27.83 o 
   4   3  31        7.38       13.86     21.86 o 
   5   3  31        0.45      -41.91     44.23 o 
   6   3  31       70.40       61.78     41.71 o 
   0   4  31      406.22      359.91     30.45 o 
   1   4  31      451.19      434.68     22.26 o 
   2   4  31       74.69       41.81     18.79 o 
   3   4  31      518.36      570.26     24.10 o 
   4   4  31       40.26       49.46     24.76 o 
   5   4  31      476.74      486.07     53.54 o 
   6   4  31       45.80       77.30     45.09 o 
   1   5  31      169.74      142.62     26.76 o 
   2   5  31       30.51        9.72     19.98 o 
   3   5  31      204.04      164.58     24.27 o 
   4   5  31        2.40      -31.06     86.70 o 
   5   5  31       41.52       55.41     38.60 o 
   0   6  31      456.96      499.91     48.68 o 
   1   6  31       42.70       28.49     29.68 o 
   2   6  31       32.42       47.12     37.91 o 
   3   6  31       47.35       28.62     30.13 o 
   0   0  32      297.11      293.46     39.49 o 
   1   0  32        7.48      -13.94     22.29 o 
   2   0  32        9.59       -4.54     29.73 o 
   3   0  32      611.43      626.52     33.26 o 
   4   0  32       72.80       49.03     53.91 o 
   5   0  32      178.14      170.69     34.90 o 
   6   0  32        1.10      -57.03    106.81 o 
   1   1  32      145.72      157.63     17.70 o 
   2   1  32        2.32       17.07     16.80 o 
   3   1  32       57.76       48.56     22.70 o 
   4   1  32       34.52       -3.95     25.77 o 
   5   1  32        0.56      -15.85     36.55 o 
   6   1  32        3.49      -43.73     43.73 o 
   0   2  32      142.85      160.39     25.91 o 
   1   2  32      159.54      184.51     18.29 o 
   2   2  32        0.28       -3.17     16.70 o 
   3   2  32        6.45       -1.74     20.31 o 
   4   2  32      413.74      390.70     31.79 o 
   5   2  32       31.76       19.88     30.86 o 
   6   2  32       53.02       44.88     41.39 o 
   1   3  32      219.88      223.99     36.91 o 
   2   3  32      243.56      252.87     29.66 o 
   3   3  32      302.50      310.46     62.78 o 
   4   3  32        1.29      -14.00     27.57 o 
   0   4  32       55.95       66.74     27.40 o 
   1   4  32       12.63        7.14     22.00 o 
   2   4  32       20.23        0.77     21.39 o 
   3   4  32       25.31      -22.07     22.07 o 
   4   4  32        8.38       59.66     45.41 o 
   5   4  32       21.78        8.76     43.30 o 
   1   5  32       23.25      -15.94     27.36 o 
   2   5  32      395.49      402.39     32.70 o 
   3   5  32       12.36       20.75     30.36 o 
   4   5  32       23.58      -14.14     38.44 o 
   0   6  32       48.10       52.80     40.66 o 
   1   6  32      190.41      190.53     31.36 o 
   1   1  33        3.12       -0.68     16.76 o 
   2   1  33       65.67       90.58     18.10 o 
   3   1  33       96.78       78.11     18.59 o 
   4   1  33       12.98       -4.26     19.80 o 
   5   1  33       10.58      -33.66     33.66 o 
   6   1  33      159.46       86.27     46.67 o 
   0   2  33      409.09      373.65     29.40 o 
   1   2  33       55.79       51.44     20.71 o 
   2   2  33       62.30       51.01     20.96 o 
   3   2  33        0.29       32.67     21.37 o 
   4   2  33       90.42      104.99     23.33 o 
   5   2  33        1.74      -37.38     37.38 o 
   1   3  33       62.33       70.03     27.44 o 
   2   3  33       52.06       97.93     28.01 o 
   3   3  33       73.15       55.83     28.78 o 
   0   4  33      496.59      577.20     50.37 o 
   4   4  33      305.26      335.17     46.25 o 
   1   5  33       35.44       17.79     28.91 o 
   2   5  33      138.81       79.69     30.46 o 
   0   0  34      178.33      181.31     38.54 o 
   1   0  34      102.63       98.88     26.28 o 
   2   0  34        1.43        5.88     34.00 o 
   3   0  34       22.17       45.00     26.50 o 
   4   0  34      319.32      316.20     40.60 o 
   5   0  34        6.57      -42.03     42.03 o 
   1   1  34       21.47        9.87     24.55 o 
   2   1  34      168.83      148.26     19.23 o 
   3   1  34        0.51      -18.43     18.43 o 
   4   1  34       14.62      -22.39     22.39 o 
   5   1  34        6.03      -41.50     41.50 o 
   0   2  34      119.84      143.30     39.60 o 
   1   2  34      291.23      326.99     43.82 o 
   2   2  34       35.92       28.52     29.57 o 
   3   2  34        4.62       -7.40     26.78 o 
   4   2  34       11.71       38.54     36.96 o 
   1   1  35      120.41      117.64     19.45 o 
   2   1  35       71.83       60.33     18.88 o 
   3   1  35      118.67      138.49     28.64 o 
   4   1  35       22.05      -20.80     41.92 o 
   0   0  36       22.09      -35.27     35.27 o 
   1   0  36      143.54      112.99     27.96 o 
   2   0  36      112.73       84.90     39.60 o 
   1   1  36       15.65      -19.14     25.87 o 
   2   1  36       17.15       -6.69     25.87 o 
                                                 
